# Supplementary material for: Phylogenetic Profiling: How Much Input Data Is Enough?
Source: PLoS One. 2015 Feb 13;10(2):e0114701. doi: 10.1371/journal.pone.0114701 (PMC4332489; doi:10.1371/journal.pone.0114701)
Supplement: S1 Data — (ZIP) [file pone.0114701.s001.zip › OOBestimates.txt]

GOindex	Experiment	AUPRC
5978	GOA-2005-BP-SP-VP-Bacteria-all--annotUsed-1-wellAnnotated-test-BP_500_.oob	0.451077
71496	GOA-2005-BP-SP-VP-Bacteria-all--annotUsed-1-wellAnnotated-test-BP_500_.oob	0.250706
5976	GOA-2005-BP-SP-VP-Bacteria-all--annotUsed-1-wellAnnotated-test-BP_500_.oob	0.563926
5977	GOA-2005-BP-SP-VP-Bacteria-all--annotUsed-1-wellAnnotated-test-BP_500_.oob	0.515953
6575	GOA-2005-BP-SP-VP-Bacteria-all--annotUsed-1-wellAnnotated-test-BP_500_.oob	0.006807
51188	GOA-2005-BP-SP-VP-Bacteria-all--annotUsed-1-wellAnnotated-test-BP_500_.oob	0.011859
9219	GOA-2005-BP-SP-VP-Bacteria-all--annotUsed-1-wellAnnotated-test-BP_500_.oob	0.301475
1901566	GOA-2005-BP-SP-VP-Bacteria-all--annotUsed-1-wellAnnotated-test-BP_500_.oob	0.245317
44419	GOA-2005-BP-SP-VP-Bacteria-all--annotUsed-1-wellAnnotated-test-BP_500_.oob	0.001185
19538	GOA-2005-BP-SP-VP-Bacteria-all--annotUsed-1-wellAnnotated-test-BP_500_.oob	0.761959
1901564	GOA-2005-BP-SP-VP-Bacteria-all--annotUsed-1-wellAnnotated-test-BP_500_.oob	0.610396
16265	GOA-2005-BP-SP-VP-Bacteria-all--annotUsed-1-wellAnnotated-test-BP_500_.oob	0.001185
5975	GOA-2005-BP-SP-VP-Bacteria-all--annotUsed-1-wellAnnotated-test-BP_500_.oob	0.570488
51186	GOA-2005-BP-SP-VP-Bacteria-all--annotUsed-1-wellAnnotated-test-BP_500_.oob	0.011859
6566	GOA-2005-BP-SP-VP-Bacteria-all--annotUsed-1-wellAnnotated-test-BP_500_.oob	0.578534
72593	GOA-2005-BP-SP-VP-Bacteria-all--annotUsed-1-wellAnnotated-test-BP_500_.oob	0.001185
9221	GOA-2005-BP-SP-VP-Bacteria-all--annotUsed-1-wellAnnotated-test-BP_500_.oob	0.301475
46128	GOA-2005-BP-SP-VP-Bacteria-all--annotUsed-1-wellAnnotated-test-BP_500_.oob	0.00242
46129	GOA-2005-BP-SP-VP-Bacteria-all--annotUsed-1-wellAnnotated-test-BP_500_.oob	0.00242
34660	GOA-2005-BP-SP-VP-Bacteria-all--annotUsed-1-wellAnnotated-test-BP_500_.oob	0.528258
33036	GOA-2005-BP-SP-VP-Bacteria-all--annotUsed-1-wellAnnotated-test-BP_500_.oob	0.016669
51179	GOA-2005-BP-SP-VP-Bacteria-all--annotUsed-1-wellAnnotated-test-BP_500_.oob	0.02238
23	GOA-2005-BP-SP-VP-Bacteria-all--annotUsed-1-wellAnnotated-test-BP_500_.oob	0.001185
16539	GOA-2005-BP-SP-VP-Bacteria-all--annotUsed-1-wellAnnotated-test-BP_500_.oob	0.001185
9244	GOA-2005-BP-SP-VP-Bacteria-all--annotUsed-1-wellAnnotated-test-BP_500_.oob	0.462874
90304	GOA-2005-BP-SP-VP-Bacteria-all--annotUsed-1-wellAnnotated-test-BP_500_.oob	0.571407
8152	GOA-2005-BP-SP-VP-Bacteria-all--annotUsed-1-wellAnnotated-test-BP_500_.oob	0.990498
51171	GOA-2005-BP-SP-VP-Bacteria-all--annotUsed-1-wellAnnotated-test-BP_500_.oob	0.038177
42254	GOA-2005-BP-SP-VP-Bacteria-all--annotUsed-1-wellAnnotated-test-BP_500_.oob	0.333067
34641	GOA-2005-BP-SP-VP-Bacteria-all--annotUsed-1-wellAnnotated-test-BP_500_.oob	0.606744
9259	GOA-2005-BP-SP-VP-Bacteria-all--annotUsed-1-wellAnnotated-test-BP_500_.oob	0.00242
6012	GOA-2005-BP-SP-VP-Bacteria-all--annotUsed-1-wellAnnotated-test-BP_500_.oob	0.214701
9260	GOA-2005-BP-SP-VP-Bacteria-all--annotUsed-1-wellAnnotated-test-BP_500_.oob	0.00242
9262	GOA-2005-BP-SP-VP-Bacteria-all--annotUsed-1-wellAnnotated-test-BP_500_.oob	0.301475
34645	GOA-2005-BP-SP-VP-Bacteria-all--annotUsed-1-wellAnnotated-test-BP_500_.oob	0.79396
9263	GOA-2005-BP-SP-VP-Bacteria-all--annotUsed-1-wellAnnotated-test-BP_500_.oob	0.301475
6541	GOA-2005-BP-SP-VP-Bacteria-all--annotUsed-1-wellAnnotated-test-BP_500_.oob	0.407537
9250	GOA-2005-BP-SP-VP-Bacteria-all--annotUsed-1-wellAnnotated-test-BP_500_.oob	0.451077
41	GOA-2005-BP-SP-VP-Bacteria-all--annotUsed-1-wellAnnotated-test-BP_500_.oob	0.001185
33554	GOA-2005-BP-SP-VP-Bacteria-all--annotUsed-1-wellAnnotated-test-BP_500_.oob	0.160551
34654	GOA-2005-BP-SP-VP-Bacteria-all--annotUsed-1-wellAnnotated-test-BP_500_.oob	0.374225
6006	GOA-2005-BP-SP-VP-Bacteria-all--annotUsed-1-wellAnnotated-test-BP_500_.oob	0.007801
6007	GOA-2005-BP-SP-VP-Bacteria-all--annotUsed-1-wellAnnotated-test-BP_500_.oob	0.007801
8299	GOA-2005-BP-SP-VP-Bacteria-all--annotUsed-1-wellAnnotated-test-BP_500_.oob	0.127
16310	GOA-2005-BP-SP-VP-Bacteria-all--annotUsed-1-wellAnnotated-test-BP_500_.oob	0.334258
60255	GOA-2005-BP-SP-VP-Bacteria-all--annotUsed-1-wellAnnotated-test-BP_500_.oob	0.029791
42278	GOA-2005-BP-SP-VP-Bacteria-all--annotUsed-1-wellAnnotated-test-BP_500_.oob	0.00242
5996	GOA-2005-BP-SP-VP-Bacteria-all--annotUsed-1-wellAnnotated-test-BP_500_.oob	0.170435
18130	GOA-2005-BP-SP-VP-Bacteria-all--annotUsed-1-wellAnnotated-test-BP_500_.oob	0.353198
9265	GOA-2005-BP-SP-VP-Bacteria-all--annotUsed-1-wellAnnotated-test-BP_500_.oob	0.301475
10468	GOA-2005-BP-SP-VP-Bacteria-all--annotUsed-1-wellAnnotated-test-BP_500_.oob	0.029791
5984	GOA-2005-BP-SP-VP-Bacteria-all--annotUsed-1-wellAnnotated-test-BP_500_.oob	0.001185
10467	GOA-2005-BP-SP-VP-Bacteria-all--annotUsed-1-wellAnnotated-test-BP_500_.oob	0.781395
34637	GOA-2005-BP-SP-VP-Bacteria-all--annotUsed-1-wellAnnotated-test-BP_500_.oob	0.489446
34613	GOA-2005-BP-SP-VP-Bacteria-all--annotUsed-1-wellAnnotated-test-BP_500_.oob	0.016669
2000112	GOA-2005-BP-SP-VP-Bacteria-all--annotUsed-1-wellAnnotated-test-BP_500_.oob	0.029791
6629	GOA-2005-BP-SP-VP-Bacteria-all--annotUsed-1-wellAnnotated-test-BP_500_.oob	0.275432
34050	GOA-2005-BP-SP-VP-Bacteria-all--annotUsed-1-wellAnnotated-test-BP_500_.oob	0.001185
9311	GOA-2005-BP-SP-VP-Bacteria-all--annotUsed-1-wellAnnotated-test-BP_500_.oob	0.418239
43412	GOA-2005-BP-SP-VP-Bacteria-all--annotUsed-1-wellAnnotated-test-BP_500_.oob	0.259758
9306	GOA-2005-BP-SP-VP-Bacteria-all--annotUsed-1-wellAnnotated-test-BP_500_.oob	0.016669
46677	GOA-2005-BP-SP-VP-Bacteria-all--annotUsed-1-wellAnnotated-test-BP_500_.oob	0.340306
8219	GOA-2005-BP-SP-VP-Bacteria-all--annotUsed-1-wellAnnotated-test-BP_500_.oob	0.001185
6605	GOA-2005-BP-SP-VP-Bacteria-all--annotUsed-1-wellAnnotated-test-BP_500_.oob	0.016669
8104	GOA-2005-BP-SP-VP-Bacteria-all--annotUsed-1-wellAnnotated-test-BP_500_.oob	0.016669
9312	GOA-2005-BP-SP-VP-Bacteria-all--annotUsed-1-wellAnnotated-test-BP_500_.oob	0.462874
43436	GOA-2005-BP-SP-VP-Bacteria-all--annotUsed-1-wellAnnotated-test-BP_500_.oob	0.578386
7165	GOA-2005-BP-SP-VP-Bacteria-all--annotUsed-1-wellAnnotated-test-BP_500_.oob	0.062894
45087	GOA-2005-BP-SP-VP-Bacteria-all--annotUsed-1-wellAnnotated-test-BP_500_.oob	0.001185
7154	GOA-2005-BP-SP-VP-Bacteria-all--annotUsed-1-wellAnnotated-test-BP_500_.oob	0.180427
6434	GOA-2005-BP-SP-VP-Bacteria-all--annotUsed-1-wellAnnotated-test-BP_500_.oob	0.614476
6096	GOA-2005-BP-SP-VP-Bacteria-all--annotUsed-1-wellAnnotated-test-BP_500_.oob	0.007801
9889	GOA-2005-BP-SP-VP-Bacteria-all--annotUsed-1-wellAnnotated-test-BP_500_.oob	0.029791
42398	GOA-2005-BP-SP-VP-Bacteria-all--annotUsed-1-wellAnnotated-test-BP_500_.oob	0.006807
19674	GOA-2005-BP-SP-VP-Bacteria-all--annotUsed-1-wellAnnotated-test-BP_500_.oob	0.001185
30001	GOA-2005-BP-SP-VP-Bacteria-all--annotUsed-1-wellAnnotated-test-BP_500_.oob	0.001185
6082	GOA-2005-BP-SP-VP-Bacteria-all--annotUsed-1-wellAnnotated-test-BP_500_.oob	0.578386
51604	GOA-2005-BP-SP-VP-Bacteria-all--annotUsed-1-wellAnnotated-test-BP_500_.oob	0.001185
154	GOA-2005-BP-SP-VP-Bacteria-all--annotUsed-1-wellAnnotated-test-BP_500_.oob	0.333067
6091	GOA-2005-BP-SP-VP-Bacteria-all--annotUsed-1-wellAnnotated-test-BP_500_.oob	0.446604
2001141	GOA-2005-BP-SP-VP-Bacteria-all--annotUsed-1-wellAnnotated-test-BP_500_.oob	0.038177
6950	GOA-2005-BP-SP-VP-Bacteria-all--annotUsed-1-wellAnnotated-test-BP_500_.oob	0.160551
6139	GOA-2005-BP-SP-VP-Bacteria-all--annotUsed-1-wellAnnotated-test-BP_500_.oob	0.614923
33692	GOA-2005-BP-SP-VP-Bacteria-all--annotUsed-1-wellAnnotated-test-BP_500_.oob	0.489446
6952	GOA-2005-BP-SP-VP-Bacteria-all--annotUsed-1-wellAnnotated-test-BP_500_.oob	0.001185
6955	GOA-2005-BP-SP-VP-Bacteria-all--annotUsed-1-wellAnnotated-test-BP_500_.oob	0.001185
6412	GOA-2005-BP-SP-VP-Bacteria-all--annotUsed-1-wellAnnotated-test-BP_500_.oob	0.76748
6418	GOA-2005-BP-SP-VP-Bacteria-all--annotUsed-1-wellAnnotated-test-BP_500_.oob	0.530581
6112	GOA-2005-BP-SP-VP-Bacteria-all--annotUsed-1-wellAnnotated-test-BP_500_.oob	0.515953
9394	GOA-2005-BP-SP-VP-Bacteria-all--annotUsed-1-wellAnnotated-test-BP_500_.oob	0.301475
6417	GOA-2005-BP-SP-VP-Bacteria-all--annotUsed-1-wellAnnotated-test-BP_500_.oob	0.001185
9877	GOA-2005-BP-SP-VP-Bacteria-all--annotUsed-1-wellAnnotated-test-BP_500_.oob	0.001185
9396	GOA-2005-BP-SP-VP-Bacteria-all--annotUsed-1-wellAnnotated-test-BP_500_.oob	0.006807
6423	GOA-2005-BP-SP-VP-Bacteria-all--annotUsed-1-wellAnnotated-test-BP_500_.oob	0.429753
36211	GOA-2005-BP-SP-VP-Bacteria-all--annotUsed-1-wellAnnotated-test-BP_500_.oob	0.2875
34755	GOA-2005-BP-SP-VP-Bacteria-all--annotUsed-1-wellAnnotated-test-BP_500_.oob	0.001185
9401	GOA-2005-BP-SP-VP-Bacteria-all--annotUsed-1-wellAnnotated-test-BP_500_.oob	0.002615
6974	GOA-2005-BP-SP-VP-Bacteria-all--annotUsed-1-wellAnnotated-test-BP_500_.oob	0.205305
51641	GOA-2005-BP-SP-VP-Bacteria-all--annotUsed-1-wellAnnotated-test-BP_500_.oob	0.016669
19693	GOA-2005-BP-SP-VP-Bacteria-all--annotUsed-1-wellAnnotated-test-BP_500_.oob	0.00242
19692	GOA-2005-BP-SP-VP-Bacteria-all--annotUsed-1-wellAnnotated-test-BP_500_.oob	0.301475
51649	GOA-2005-BP-SP-VP-Bacteria-all--annotUsed-1-wellAnnotated-test-BP_500_.oob	0.016669
72528	GOA-2005-BP-SP-VP-Bacteria-all--annotUsed-1-wellAnnotated-test-BP_500_.oob	0.301475
1901362	GOA-2005-BP-SP-VP-Bacteria-all--annotUsed-1-wellAnnotated-test-BP_500_.oob	0.350885
6508	GOA-2005-BP-SP-VP-Bacteria-all--annotUsed-1-wellAnnotated-test-BP_500_.oob	0.002378
1901360	GOA-2005-BP-SP-VP-Bacteria-all--annotUsed-1-wellAnnotated-test-BP_500_.oob	0.606744
6044	GOA-2005-BP-SP-VP-Bacteria-all--annotUsed-1-wellAnnotated-test-BP_500_.oob	0.004165
42455	GOA-2005-BP-SP-VP-Bacteria-all--annotUsed-1-wellAnnotated-test-BP_500_.oob	0.00242
6040	GOA-2005-BP-SP-VP-Bacteria-all--annotUsed-1-wellAnnotated-test-BP_500_.oob	0.004165
42451	GOA-2005-BP-SP-VP-Bacteria-all--annotUsed-1-wellAnnotated-test-BP_500_.oob	0.00242
72522	GOA-2005-BP-SP-VP-Bacteria-all--annotUsed-1-wellAnnotated-test-BP_500_.oob	0.00242
72521	GOA-2005-BP-SP-VP-Bacteria-all--annotUsed-1-wellAnnotated-test-BP_500_.oob	0.00242
6520	GOA-2005-BP-SP-VP-Bacteria-all--annotUsed-1-wellAnnotated-test-BP_500_.oob	0.578386
9435	GOA-2005-BP-SP-VP-Bacteria-all--annotUsed-1-wellAnnotated-test-BP_500_.oob	0.001185
72527	GOA-2005-BP-SP-VP-Bacteria-all--annotUsed-1-wellAnnotated-test-BP_500_.oob	0.301475
9432	GOA-2005-BP-SP-VP-Bacteria-all--annotUsed-1-wellAnnotated-test-BP_500_.oob	0.250706
72524	GOA-2005-BP-SP-VP-Bacteria-all--annotUsed-1-wellAnnotated-test-BP_500_.oob	0.001185
71103	GOA-2005-BP-SP-VP-Bacteria-all--annotUsed-1-wellAnnotated-test-BP_500_.oob	0.446998
72525	GOA-2005-BP-SP-VP-Bacteria-all--annotUsed-1-wellAnnotated-test-BP_500_.oob	0.001185
45184	GOA-2005-BP-SP-VP-Bacteria-all--annotUsed-1-wellAnnotated-test-BP_500_.oob	0.016669
6071	GOA-2005-BP-SP-VP-Bacteria-all--annotUsed-1-wellAnnotated-test-BP_500_.oob	0.062894
19637	GOA-2005-BP-SP-VP-Bacteria-all--annotUsed-1-wellAnnotated-test-BP_500_.oob	0.374225
32196	GOA-2005-BP-SP-VP-Bacteria-all--annotUsed-1-wellAnnotated-test-BP_500_.oob	0.001185
6066	GOA-2005-BP-SP-VP-Bacteria-all--annotUsed-1-wellAnnotated-test-BP_500_.oob	0.062894
16485	GOA-2005-BP-SP-VP-Bacteria-all--annotUsed-1-wellAnnotated-test-BP_500_.oob	0.001185
6464	GOA-2005-BP-SP-VP-Bacteria-all--annotUsed-1-wellAnnotated-test-BP_500_.oob	0.2875
6073	GOA-2005-BP-SP-VP-Bacteria-all--annotUsed-1-wellAnnotated-test-BP_500_.oob	0.515953
9451	GOA-2005-BP-SP-VP-Bacteria-all--annotUsed-1-wellAnnotated-test-BP_500_.oob	0.333067
44403	GOA-2005-BP-SP-VP-Bacteria-all--annotUsed-1-wellAnnotated-test-BP_500_.oob	0.001185
34220	GOA-2005-BP-SP-VP-Bacteria-all--annotUsed-1-wellAnnotated-test-BP_500_.oob	0.001185
51704	GOA-2005-BP-SP-VP-Bacteria-all--annotUsed-1-wellAnnotated-test-BP_500_.oob	0.001185
31668	GOA-2005-BP-SP-VP-Bacteria-all--annotUsed-1-wellAnnotated-test-BP_500_.oob	0.250706
6812	GOA-2005-BP-SP-VP-Bacteria-all--annotUsed-1-wellAnnotated-test-BP_500_.oob	0.001185
9073	GOA-2005-BP-SP-VP-Bacteria-all--annotUsed-1-wellAnnotated-test-BP_500_.oob	0.001185
9072	GOA-2005-BP-SP-VP-Bacteria-all--annotUsed-1-wellAnnotated-test-BP_500_.oob	0.001185
272	GOA-2005-BP-SP-VP-Bacteria-all--annotUsed-1-wellAnnotated-test-BP_500_.oob	0.001185
46385	GOA-2005-BP-SP-VP-Bacteria-all--annotUsed-1-wellAnnotated-test-BP_500_.oob	0.301475
46390	GOA-2005-BP-SP-VP-Bacteria-all--annotUsed-1-wellAnnotated-test-BP_500_.oob	0.00242
6811	GOA-2005-BP-SP-VP-Bacteria-all--annotUsed-1-wellAnnotated-test-BP_500_.oob	0.001185
6810	GOA-2005-BP-SP-VP-Bacteria-all--annotUsed-1-wellAnnotated-test-BP_500_.oob	0.02238
31326	GOA-2005-BP-SP-VP-Bacteria-all--annotUsed-1-wellAnnotated-test-BP_500_.oob	0.029791
44724	GOA-2005-BP-SP-VP-Bacteria-all--annotUsed-1-wellAnnotated-test-BP_500_.oob	0.007801
46394	GOA-2005-BP-SP-VP-Bacteria-all--annotUsed-1-wellAnnotated-test-BP_500_.oob	0.129568
1901293	GOA-2005-BP-SP-VP-Bacteria-all--annotUsed-1-wellAnnotated-test-BP_500_.oob	0.374225
9082	GOA-2005-BP-SP-VP-Bacteria-all--annotUsed-1-wellAnnotated-test-BP_500_.oob	0.149337
6807	GOA-2005-BP-SP-VP-Bacteria-all--annotUsed-1-wellAnnotated-test-BP_500_.oob	0.728492
9081	GOA-2005-BP-SP-VP-Bacteria-all--annotUsed-1-wellAnnotated-test-BP_500_.oob	0.373654
71840	GOA-2005-BP-SP-VP-Bacteria-all--annotUsed-1-wellAnnotated-test-BP_500_.oob	0.333067
6801	GOA-2005-BP-SP-VP-Bacteria-all--annotUsed-1-wellAnnotated-test-BP_500_.oob	0.001185
31323	GOA-2005-BP-SP-VP-Bacteria-all--annotUsed-1-wellAnnotated-test-BP_500_.oob	0.029791
33865	GOA-2005-BP-SP-VP-Bacteria-all--annotUsed-1-wellAnnotated-test-BP_500_.oob	0.001185
33866	GOA-2005-BP-SP-VP-Bacteria-all--annotUsed-1-wellAnnotated-test-BP_500_.oob	0.001185
44723	GOA-2005-BP-SP-VP-Bacteria-all--annotUsed-1-wellAnnotated-test-BP_500_.oob	0.517495
6796	GOA-2005-BP-SP-VP-Bacteria-all--annotUsed-1-wellAnnotated-test-BP_500_.oob	0.441685
9058	GOA-2005-BP-SP-VP-Bacteria-all--annotUsed-1-wellAnnotated-test-BP_500_.oob	0.876583
9059	GOA-2005-BP-SP-VP-Bacteria-all--annotUsed-1-wellAnnotated-test-BP_500_.oob	0.79396
9056	GOA-2005-BP-SP-VP-Bacteria-all--annotUsed-1-wellAnnotated-test-BP_500_.oob	0.035292
6313	GOA-2005-BP-SP-VP-Bacteria-all--annotUsed-1-wellAnnotated-test-BP_500_.oob	0.001185
9057	GOA-2005-BP-SP-VP-Bacteria-all--annotUsed-1-wellAnnotated-test-BP_500_.oob	0.001185
6793	GOA-2005-BP-SP-VP-Bacteria-all--annotUsed-1-wellAnnotated-test-BP_500_.oob	0.441685
33875	GOA-2005-BP-SP-VP-Bacteria-all--annotUsed-1-wellAnnotated-test-BP_500_.oob	0.001185
32268	GOA-2005-BP-SP-VP-Bacteria-all--annotUsed-1-wellAnnotated-test-BP_500_.oob	0.001185
9066	GOA-2005-BP-SP-VP-Bacteria-all--annotUsed-1-wellAnnotated-test-BP_500_.oob	0.578534
9067	GOA-2005-BP-SP-VP-Bacteria-all--annotUsed-1-wellAnnotated-test-BP_500_.oob	0.00598
6304	GOA-2005-BP-SP-VP-Bacteria-all--annotUsed-1-wellAnnotated-test-BP_500_.oob	0.036089
42559	GOA-2005-BP-SP-VP-Bacteria-all--annotUsed-1-wellAnnotated-test-BP_500_.oob	0.006807
9064	GOA-2005-BP-SP-VP-Bacteria-all--annotUsed-1-wellAnnotated-test-BP_500_.oob	0.407537
44711	GOA-2005-BP-SP-VP-Bacteria-all--annotUsed-1-wellAnnotated-test-BP_500_.oob	0.129568
44710	GOA-2005-BP-SP-VP-Bacteria-all--annotUsed-1-wellAnnotated-test-BP_500_.oob	0.70336
42558	GOA-2005-BP-SP-VP-Bacteria-all--annotUsed-1-wellAnnotated-test-BP_500_.oob	0.006807
6310	GOA-2005-BP-SP-VP-Bacteria-all--annotUsed-1-wellAnnotated-test-BP_500_.oob	0.030515
23052	GOA-2005-BP-SP-VP-Bacteria-all--annotUsed-1-wellAnnotated-test-BP_500_.oob	0.062894
271	GOA-2005-BP-SP-VP-Bacteria-all--annotUsed-1-wellAnnotated-test-BP_500_.oob	0.489446
16053	GOA-2005-BP-SP-VP-Bacteria-all--annotUsed-1-wellAnnotated-test-BP_500_.oob	0.129568
46903	GOA-2005-BP-SP-VP-Bacteria-all--annotUsed-1-wellAnnotated-test-BP_500_.oob	0.016669
16052	GOA-2005-BP-SP-VP-Bacteria-all--annotUsed-1-wellAnnotated-test-BP_500_.oob	0.007801
44700	GOA-2005-BP-SP-VP-Bacteria-all--annotUsed-1-wellAnnotated-test-BP_500_.oob	0.062894
44699	GOA-2005-BP-SP-VP-Bacteria-all--annotUsed-1-wellAnnotated-test-BP_500_.oob	0.24573
16051	GOA-2005-BP-SP-VP-Bacteria-all--annotUsed-1-wellAnnotated-test-BP_500_.oob	0.525494
6289	GOA-2005-BP-SP-VP-Bacteria-all--annotUsed-1-wellAnnotated-test-BP_500_.oob	0.020711
51252	GOA-2005-BP-SP-VP-Bacteria-all--annotUsed-1-wellAnnotated-test-BP_500_.oob	0.038177
46907	GOA-2005-BP-SP-VP-Bacteria-all--annotUsed-1-wellAnnotated-test-BP_500_.oob	0.016669
46365	GOA-2005-BP-SP-VP-Bacteria-all--annotUsed-1-wellAnnotated-test-BP_500_.oob	0.007801
51246	GOA-2005-BP-SP-VP-Bacteria-all--annotUsed-1-wellAnnotated-test-BP_500_.oob	0.001185
19219	GOA-2005-BP-SP-VP-Bacteria-all--annotUsed-1-wellAnnotated-test-BP_500_.oob	0.038177
6281	GOA-2005-BP-SP-VP-Bacteria-all--annotUsed-1-wellAnnotated-test-BP_500_.oob	0.205305
80090	GOA-2005-BP-SP-VP-Bacteria-all--annotUsed-1-wellAnnotated-test-BP_500_.oob	0.029791
6826	GOA-2005-BP-SP-VP-Bacteria-all--annotUsed-1-wellAnnotated-test-BP_500_.oob	0.001185
6284	GOA-2005-BP-SP-VP-Bacteria-all--annotUsed-1-wellAnnotated-test-BP_500_.oob	0.020711
19222	GOA-2005-BP-SP-VP-Bacteria-all--annotUsed-1-wellAnnotated-test-BP_500_.oob	0.029791
6827	GOA-2005-BP-SP-VP-Bacteria-all--annotUsed-1-wellAnnotated-test-BP_500_.oob	0.001185
9991	GOA-2005-BP-SP-VP-Bacteria-all--annotUsed-1-wellAnnotated-test-BP_500_.oob	0.250706
70727	GOA-2005-BP-SP-VP-Bacteria-all--annotUsed-1-wellAnnotated-test-BP_500_.oob	0.016669
51234	GOA-2005-BP-SP-VP-Bacteria-all--annotUsed-1-wellAnnotated-test-BP_500_.oob	0.02238
50896	GOA-2005-BP-SP-VP-Bacteria-all--annotUsed-1-wellAnnotated-test-BP_500_.oob	0.255211
51716	GOA-2005-BP-SP-VP-Bacteria-all--annotUsed-1-wellAnnotated-test-BP_500_.oob	0.148504
16042	GOA-2005-BP-SP-VP-Bacteria-all--annotUsed-1-wellAnnotated-test-BP_500_.oob	0.183333
9987	GOA-2005-BP-SP-VP-Bacteria-all--annotUsed-1-wellAnnotated-test-BP_500_.oob	0.977733
6399	GOA-2005-BP-SP-VP-Bacteria-all--annotUsed-1-wellAnnotated-test-BP_500_.oob	0.530581
44255	GOA-2005-BP-SP-VP-Bacteria-all--annotUsed-1-wellAnnotated-test-BP_500_.oob	0.285654
6396	GOA-2005-BP-SP-VP-Bacteria-all--annotUsed-1-wellAnnotated-test-BP_500_.oob	0.333067
44249	GOA-2005-BP-SP-VP-Bacteria-all--annotUsed-1-wellAnnotated-test-BP_500_.oob	0.850877
44238	GOA-2005-BP-SP-VP-Bacteria-all--annotUsed-1-wellAnnotated-test-BP_500_.oob	0.985919
44237	GOA-2005-BP-SP-VP-Bacteria-all--annotUsed-1-wellAnnotated-test-BP_500_.oob	0.962743
19318	GOA-2005-BP-SP-VP-Bacteria-all--annotUsed-1-wellAnnotated-test-BP_500_.oob	0.170435
16070	GOA-2005-BP-SP-VP-Bacteria-all--annotUsed-1-wellAnnotated-test-BP_500_.oob	0.528258
16072	GOA-2005-BP-SP-VP-Bacteria-all--annotUsed-1-wellAnnotated-test-BP_500_.oob	0.333067
19320	GOA-2005-BP-SP-VP-Bacteria-all--annotUsed-1-wellAnnotated-test-BP_500_.oob	0.007801
44763	GOA-2005-BP-SP-VP-Bacteria-all--annotUsed-1-wellAnnotated-test-BP_500_.oob	0.24785
6364	GOA-2005-BP-SP-VP-Bacteria-all--annotUsed-1-wellAnnotated-test-BP_500_.oob	0.333067
16114	GOA-2005-BP-SP-VP-Bacteria-all--annotUsed-1-wellAnnotated-test-BP_500_.oob	0.181131
19752	GOA-2005-BP-SP-VP-Bacteria-all--annotUsed-1-wellAnnotated-test-BP_500_.oob	0.578386
22613	GOA-2005-BP-SP-VP-Bacteria-all--annotUsed-1-wellAnnotated-test-BP_500_.oob	0.333067
44281	GOA-2005-BP-SP-VP-Bacteria-all--annotUsed-1-wellAnnotated-test-BP_500_.oob	0.605038
44765	GOA-2005-BP-SP-VP-Bacteria-all--annotUsed-1-wellAnnotated-test-BP_500_.oob	0.02238
44283	GOA-2005-BP-SP-VP-Bacteria-all--annotUsed-1-wellAnnotated-test-BP_500_.oob	0.129568
15031	GOA-2005-BP-SP-VP-Bacteria-all--annotUsed-1-wellAnnotated-test-BP_500_.oob	0.016669
19751	GOA-2005-BP-SP-VP-Bacteria-all--annotUsed-1-wellAnnotated-test-BP_500_.oob	0.062894
6355	GOA-2005-BP-SP-VP-Bacteria-all--annotUsed-1-wellAnnotated-test-BP_500_.oob	0.038177
44271	GOA-2005-BP-SP-VP-Bacteria-all--annotUsed-1-wellAnnotated-test-BP_500_.oob	0.353198
43170	GOA-2005-BP-SP-VP-Bacteria-all--annotUsed-1-wellAnnotated-test-BP_500_.oob	0.843751
46401	GOA-2005-BP-SP-VP-Bacteria-all--annotUsed-1-wellAnnotated-test-BP_500_.oob	0.462874
44264	GOA-2005-BP-SP-VP-Bacteria-all--annotUsed-1-wellAnnotated-test-BP_500_.oob	0.537125
44267	GOA-2005-BP-SP-VP-Bacteria-all--annotUsed-1-wellAnnotated-test-BP_500_.oob	0.763696
44260	GOA-2005-BP-SP-VP-Bacteria-all--annotUsed-1-wellAnnotated-test-BP_500_.oob	0.841214
44262	GOA-2005-BP-SP-VP-Bacteria-all--annotUsed-1-wellAnnotated-test-BP_500_.oob	0.542385
6886	GOA-2005-BP-SP-VP-Bacteria-all--annotUsed-1-wellAnnotated-test-BP_500_.oob	0.016669
1901575	GOA-2005-BP-SP-VP-Bacteria-all--annotUsed-1-wellAnnotated-test-BP_500_.oob	0.035292
9211	GOA-2005-BP-SP-VP-Bacteria-all--annotUsed-1-wellAnnotated-test-BP_500_.oob	0.301475
50789	GOA-2005-BP-SP-VP-Bacteria-all--annotUsed-1-wellAnnotated-test-BP_500_.oob	0.038495
46037	GOA-2005-BP-SP-VP-Bacteria-all--annotUsed-1-wellAnnotated-test-BP_500_.oob	0.001185
9212	GOA-2005-BP-SP-VP-Bacteria-all--annotUsed-1-wellAnnotated-test-BP_500_.oob	0.301475
9202	GOA-2005-BP-SP-VP-Bacteria-all--annotUsed-1-wellAnnotated-test-BP_500_.oob	0.301475
9200	GOA-2005-BP-SP-VP-Bacteria-all--annotUsed-1-wellAnnotated-test-BP_500_.oob	0.301475
9626	GOA-2005-BP-SP-VP-Bacteria-all--annotUsed-1-wellAnnotated-test-BP_500_.oob	0.001185
19363	GOA-2005-BP-SP-VP-Bacteria-all--annotUsed-1-wellAnnotated-test-BP_500_.oob	0.001185
19362	GOA-2005-BP-SP-VP-Bacteria-all--annotUsed-1-wellAnnotated-test-BP_500_.oob	0.001185
50794	GOA-2005-BP-SP-VP-Bacteria-all--annotUsed-1-wellAnnotated-test-BP_500_.oob	0.038495
1901576	GOA-2005-BP-SP-VP-Bacteria-all--annotUsed-1-wellAnnotated-test-BP_500_.oob	0.87406
8653	GOA-2005-BP-SP-VP-Bacteria-all--annotUsed-1-wellAnnotated-test-BP_500_.oob	0.462874
8652	GOA-2005-BP-SP-VP-Bacteria-all--annotUsed-1-wellAnnotated-test-BP_500_.oob	0.129568
6177	GOA-2005-BP-SP-VP-Bacteria-all--annotUsed-1-wellAnnotated-test-BP_500_.oob	0.001185
9605	GOA-2005-BP-SP-VP-Bacteria-all--annotUsed-1-wellAnnotated-test-BP_500_.oob	0.250706
9197	GOA-2005-BP-SP-VP-Bacteria-all--annotUsed-1-wellAnnotated-test-BP_500_.oob	0.301475
9196	GOA-2005-BP-SP-VP-Bacteria-all--annotUsed-1-wellAnnotated-test-BP_500_.oob	0.301475
44042	GOA-2005-BP-SP-VP-Bacteria-all--annotUsed-1-wellAnnotated-test-BP_500_.oob	0.515953
9186	GOA-2005-BP-SP-VP-Bacteria-all--annotUsed-1-wellAnnotated-test-BP_500_.oob	0.301475
32392	GOA-2005-BP-SP-VP-Bacteria-all--annotUsed-1-wellAnnotated-test-BP_500_.oob	0.576055
46496	GOA-2005-BP-SP-VP-Bacteria-all--annotUsed-1-wellAnnotated-test-BP_500_.oob	0.001185
55114	GOA-2005-BP-SP-VP-Bacteria-all--annotUsed-1-wellAnnotated-test-BP_500_.oob	0.515953
8643	GOA-2005-BP-SP-VP-Bacteria-all--annotUsed-1-wellAnnotated-test-BP_500_.oob	0.002615
9189	GOA-2005-BP-SP-VP-Bacteria-all--annotUsed-1-wellAnnotated-test-BP_500_.oob	0.301475
1901135	GOA-2005-BP-SP-VP-Bacteria-all--annotUsed-1-wellAnnotated-test-BP_500_.oob	0.404126
1901605	GOA-2005-BP-SP-VP-Bacteria-all--annotUsed-1-wellAnnotated-test-BP_500_.oob	0.47916
34030	GOA-2005-BP-SP-VP-Bacteria-all--annotUsed-1-wellAnnotated-test-BP_500_.oob	0.001185
1901607	GOA-2005-BP-SP-VP-Bacteria-all--annotUsed-1-wellAnnotated-test-BP_500_.oob	0.00598
6163	GOA-2005-BP-SP-VP-Bacteria-all--annotUsed-1-wellAnnotated-test-BP_500_.oob	0.00242
44085	GOA-2005-BP-SP-VP-Bacteria-all--annotUsed-1-wellAnnotated-test-BP_500_.oob	0.333067
6164	GOA-2005-BP-SP-VP-Bacteria-all--annotUsed-1-wellAnnotated-test-BP_500_.oob	0.00242
46075	GOA-2005-BP-SP-VP-Bacteria-all--annotUsed-1-wellAnnotated-test-BP_500_.oob	0.301475
9168	GOA-2005-BP-SP-VP-Bacteria-all--annotUsed-1-wellAnnotated-test-BP_500_.oob	0.001185
1901615	GOA-2005-BP-SP-VP-Bacteria-all--annotUsed-1-wellAnnotated-test-BP_500_.oob	0.062894
46483	GOA-2005-BP-SP-VP-Bacteria-all--annotUsed-1-wellAnnotated-test-BP_500_.oob	0.606744
46072	GOA-2005-BP-SP-VP-Bacteria-all--annotUsed-1-wellAnnotated-test-BP_500_.oob	0.301475
32940	GOA-2005-BP-SP-VP-Bacteria-all--annotUsed-1-wellAnnotated-test-BP_500_.oob	0.016669
9161	GOA-2005-BP-SP-VP-Bacteria-all--annotUsed-1-wellAnnotated-test-BP_500_.oob	0.388669
9163	GOA-2005-BP-SP-VP-Bacteria-all--annotUsed-1-wellAnnotated-test-BP_500_.oob	0.00242
9165	GOA-2005-BP-SP-VP-Bacteria-all--annotUsed-1-wellAnnotated-test-BP_500_.oob	0.374225
19359	GOA-2005-BP-SP-VP-Bacteria-all--annotUsed-1-wellAnnotated-test-BP_500_.oob	0.001185
9167	GOA-2005-BP-SP-VP-Bacteria-all--annotUsed-1-wellAnnotated-test-BP_500_.oob	0.001185
10608	GOA-2005-BP-SP-VP-Bacteria-all--annotUsed-1-wellAnnotated-test-BP_500_.oob	0.001185
71702	GOA-2005-BP-SP-VP-Bacteria-all--annotUsed-1-wellAnnotated-test-BP_500_.oob	0.020382
9636	GOA-2005-BP-SP-VP-Bacteria-all--annotUsed-1-wellAnnotated-test-BP_500_.oob	0.340306
71704	GOA-2005-BP-SP-VP-Bacteria-all--annotUsed-1-wellAnnotated-test-BP_500_.oob	0.985919
9152	GOA-2005-BP-SP-VP-Bacteria-all--annotUsed-1-wellAnnotated-test-BP_500_.oob	0.00242
12501	GOA-2005-BP-SP-VP-Bacteria-all--annotUsed-1-wellAnnotated-test-BP_500_.oob	0.001185
9156	GOA-2005-BP-SP-VP-Bacteria-all--annotUsed-1-wellAnnotated-test-BP_500_.oob	0.388669
34032	GOA-2005-BP-SP-VP-Bacteria-all--annotUsed-1-wellAnnotated-test-BP_500_.oob	0.001185
34033	GOA-2005-BP-SP-VP-Bacteria-all--annotUsed-1-wellAnnotated-test-BP_500_.oob	0.001185
1901137	GOA-2005-BP-SP-VP-Bacteria-all--annotUsed-1-wellAnnotated-test-BP_500_.oob	0.338495
9150	GOA-2005-BP-SP-VP-Bacteria-all--annotUsed-1-wellAnnotated-test-BP_500_.oob	0.00242
30908	GOA-2005-BP-SP-VP-Bacteria-all--annotUsed-1-wellAnnotated-test-BP_500_.oob	0.001185
6260	GOA-2005-BP-SP-VP-Bacteria-all--annotUsed-1-wellAnnotated-test-BP_500_.oob	0.555418
9148	GOA-2005-BP-SP-VP-Bacteria-all--annotUsed-1-wellAnnotated-test-BP_500_.oob	0.301475
6261	GOA-2005-BP-SP-VP-Bacteria-all--annotUsed-1-wellAnnotated-test-BP_500_.oob	0.576055
19438	GOA-2005-BP-SP-VP-Bacteria-all--annotUsed-1-wellAnnotated-test-BP_500_.oob	0.350885
43039	GOA-2005-BP-SP-VP-Bacteria-all--annotUsed-1-wellAnnotated-test-BP_500_.oob	0.530581
65007	GOA-2005-BP-SP-VP-Bacteria-all--annotUsed-1-wellAnnotated-test-BP_500_.oob	0.038495
6259	GOA-2005-BP-SP-VP-Bacteria-all--annotUsed-1-wellAnnotated-test-BP_500_.oob	0.419186
9147	GOA-2005-BP-SP-VP-Bacteria-all--annotUsed-1-wellAnnotated-test-BP_500_.oob	0.301475
43038	GOA-2005-BP-SP-VP-Bacteria-all--annotUsed-1-wellAnnotated-test-BP_500_.oob	0.530581
9142	GOA-2005-BP-SP-VP-Bacteria-all--annotUsed-1-wellAnnotated-test-BP_500_.oob	0.301475
34470	GOA-2005-BP-SP-VP-Bacteria-all--annotUsed-1-wellAnnotated-test-BP_500_.oob	0.333067
6268	GOA-2005-BP-SP-VP-Bacteria-all--annotUsed-1-wellAnnotated-test-BP_500_.oob	0.576055
9141	GOA-2005-BP-SP-VP-Bacteria-all--annotUsed-1-wellAnnotated-test-BP_500_.oob	0.301475
9138	GOA-2005-BP-SP-VP-Bacteria-all--annotUsed-1-wellAnnotated-test-BP_500_.oob	0.301475
9139	GOA-2005-BP-SP-VP-Bacteria-all--annotUsed-1-wellAnnotated-test-BP_500_.oob	0.301475
2376	GOA-2005-BP-SP-VP-Bacteria-all--annotUsed-1-wellAnnotated-test-BP_500_.oob	0.001185
6265	GOA-2005-BP-SP-VP-Bacteria-all--annotUsed-1-wellAnnotated-test-BP_500_.oob	0.446998
6721	GOA-2005-BP-SP-VP-Bacteria-all--annotUsed-1-wellAnnotated-test-BP_500_.oob	0.181131
6720	GOA-2005-BP-SP-VP-Bacteria-all--annotUsed-1-wellAnnotated-test-BP_500_.oob	0.127
9133	GOA-2005-BP-SP-VP-Bacteria-all--annotUsed-1-wellAnnotated-test-BP_500_.oob	0.301475
9132	GOA-2005-BP-SP-VP-Bacteria-all--annotUsed-1-wellAnnotated-test-BP_500_.oob	0.301475
6725	GOA-2005-BP-SP-VP-Bacteria-all--annotUsed-1-wellAnnotated-test-BP_500_.oob	0.606744
9127	GOA-2005-BP-SP-VP-Bacteria-all--annotUsed-1-wellAnnotated-test-BP_500_.oob	0.001185
9126	GOA-2005-BP-SP-VP-Bacteria-all--annotUsed-1-wellAnnotated-test-BP_500_.oob	0.001185
1901659	GOA-2005-BP-SP-VP-Bacteria-all--annotUsed-1-wellAnnotated-test-BP_500_.oob	0.00242
15937	GOA-2005-BP-SP-VP-Bacteria-all--annotUsed-1-wellAnnotated-test-BP_500_.oob	0.001185
1901657	GOA-2005-BP-SP-VP-Bacteria-all--annotUsed-1-wellAnnotated-test-BP_500_.oob	0.347857
15936	GOA-2005-BP-SP-VP-Bacteria-all--annotUsed-1-wellAnnotated-test-BP_500_.oob	0.001185
9124	GOA-2005-BP-SP-VP-Bacteria-all--annotUsed-1-wellAnnotated-test-BP_500_.oob	0.388669
6733	GOA-2005-BP-SP-VP-Bacteria-all--annotUsed-1-wellAnnotated-test-BP_500_.oob	0.001185
9123	GOA-2005-BP-SP-VP-Bacteria-all--annotUsed-1-wellAnnotated-test-BP_500_.oob	0.388669
6732	GOA-2005-BP-SP-VP-Bacteria-all--annotUsed-1-wellAnnotated-test-BP_500_.oob	0.011859
42221	GOA-2005-BP-SP-VP-Bacteria-all--annotUsed-1-wellAnnotated-test-BP_500_.oob	0.340306
9116	GOA-2005-BP-SP-VP-Bacteria-all--annotUsed-1-wellAnnotated-test-BP_500_.oob	0.347857
90407	GOA-2005-BP-SP-VP-Bacteria-all--annotUsed-1-wellAnnotated-test-BP_500_.oob	0.374225
9117	GOA-2005-BP-SP-VP-Bacteria-all--annotUsed-1-wellAnnotated-test-BP_500_.oob	0.374225
9119	GOA-2005-BP-SP-VP-Bacteria-all--annotUsed-1-wellAnnotated-test-BP_500_.oob	0.00242
1901071	GOA-2005-BP-SP-VP-Bacteria-all--annotUsed-1-wellAnnotated-test-BP_500_.oob	0.004165
1901070	GOA-2005-BP-SP-VP-Bacteria-all--annotUsed-1-wellAnnotated-test-BP_500_.oob	0.001185
19400	GOA-2005-BP-SP-VP-Bacteria-all--annotUsed-1-wellAnnotated-test-BP_500_.oob	0.062894
1901068	GOA-2005-BP-SP-VP-Bacteria-all--annotUsed-1-wellAnnotated-test-BP_500_.oob	0.001185
9108	GOA-2005-BP-SP-VP-Bacteria-all--annotUsed-1-wellAnnotated-test-BP_500_.oob	0.011859
32508	GOA-2005-BP-SP-VP-Bacteria-all--annotUsed-1-wellAnnotated-test-BP_500_.oob	0.576055
6233	GOA-2005-BP-SP-VP-Bacteria-all--annotUsed-1-wellAnnotated-test-BP_500_.oob	0.301475
6235	GOA-2005-BP-SP-VP-Bacteria-all--annotUsed-1-wellAnnotated-test-BP_500_.oob	0.301475
6753	GOA-2005-BP-SP-VP-Bacteria-all--annotUsed-1-wellAnnotated-test-BP_500_.oob	0.374225
9103	GOA-2005-BP-SP-VP-Bacteria-all--annotUsed-1-wellAnnotated-test-BP_500_.oob	0.462874
15980	GOA-2005-BP-SP-VP-Bacteria-all--annotUsed-1-wellAnnotated-test-BP_500_.oob	0.515953
6221	GOA-2005-BP-SP-VP-Bacteria-all--annotUsed-1-wellAnnotated-test-BP_500_.oob	0.301475
6220	GOA-2005-BP-SP-VP-Bacteria-all--annotUsed-1-wellAnnotated-test-BP_500_.oob	0.301475
8610	GOA-2005-BP-SP-VP-Bacteria-all--annotUsed-1-wellAnnotated-test-BP_500_.oob	0.285654
6760	GOA-2005-BP-SP-VP-Bacteria-all--annotUsed-1-wellAnnotated-test-BP_500_.oob	0.006807
55085	GOA-2005-BP-SP-VP-Bacteria-all--annotUsed-1-wellAnnotated-test-BP_500_.oob	0.001185
9088	GOA-2005-BP-SP-VP-Bacteria-all--annotUsed-1-wellAnnotated-test-BP_500_.oob	0.00598
10556	GOA-2005-BP-SP-VP-Bacteria-all--annotUsed-1-wellAnnotated-test-BP_500_.oob	0.029791
55086	GOA-2005-BP-SP-VP-Bacteria-all--annotUsed-1-wellAnnotated-test-BP_500_.oob	0.374225
44425	GOA-2005-BP-SP-VP-Bacteria-all--annotUsed-1-wellAnnotated-test-CC_500_.oob	0.025537
44424	GOA-2005-BP-SP-VP-Bacteria-all--annotUsed-1-wellAnnotated-test-CC_500_.oob	0.938628
16021	GOA-2005-BP-SP-VP-Bacteria-all--annotUsed-1-wellAnnotated-test-CC_500_.oob	0.025537
5623	GOA-2005-BP-SP-VP-Bacteria-all--annotUsed-1-wellAnnotated-test-CC_500_.oob	0.959295
5622	GOA-2005-BP-SP-VP-Bacteria-all--annotUsed-1-wellAnnotated-test-CC_500_.oob	0.957106
16020	GOA-2005-BP-SP-VP-Bacteria-all--annotUsed-1-wellAnnotated-test-CC_500_.oob	0.033624
5829	GOA-2005-BP-SP-VP-Bacteria-all--annotUsed-1-wellAnnotated-test-CC_500_.oob	0.012901
42597	GOA-2005-BP-SP-VP-Bacteria-all--annotUsed-1-wellAnnotated-test-CC_500_.oob	0.008668
43231	GOA-2005-BP-SP-VP-Bacteria-all--annotUsed-1-wellAnnotated-test-CC_500_.oob	0.673097
43228	GOA-2005-BP-SP-VP-Bacteria-all--annotUsed-1-wellAnnotated-test-CC_500_.oob	0.898352
43229	GOA-2005-BP-SP-VP-Bacteria-all--annotUsed-1-wellAnnotated-test-CC_500_.oob	0.902771
43226	GOA-2005-BP-SP-VP-Bacteria-all--annotUsed-1-wellAnnotated-test-CC_500_.oob	0.902771
43227	GOA-2005-BP-SP-VP-Bacteria-all--annotUsed-1-wellAnnotated-test-CC_500_.oob	0.673097
44422	GOA-2005-BP-SP-VP-Bacteria-all--annotUsed-1-wellAnnotated-test-CC_500_.oob	0.569907
15	GOA-2005-BP-SP-VP-Bacteria-all--annotUsed-1-wellAnnotated-test-CC_500_.oob	0.012901
5634	GOA-2005-BP-SP-VP-Bacteria-all--annotUsed-1-wellAnnotated-test-CC_500_.oob	0.673097
5840	GOA-2005-BP-SP-VP-Bacteria-all--annotUsed-1-wellAnnotated-test-CC_500_.oob	0.887498
31224	GOA-2005-BP-SP-VP-Bacteria-all--annotUsed-1-wellAnnotated-test-CC_500_.oob	0.025537
44444	GOA-2005-BP-SP-VP-Bacteria-all--annotUsed-1-wellAnnotated-test-CC_500_.oob	0.88614
44445	GOA-2005-BP-SP-VP-Bacteria-all--annotUsed-1-wellAnnotated-test-CC_500_.oob	0.012901
44446	GOA-2005-BP-SP-VP-Bacteria-all--annotUsed-1-wellAnnotated-test-CC_500_.oob	0.569907
32991	GOA-2005-BP-SP-VP-Bacteria-all--annotUsed-1-wellAnnotated-test-CC_500_.oob	0.88614
30529	GOA-2005-BP-SP-VP-Bacteria-all--annotUsed-1-wellAnnotated-test-CC_500_.oob	0.887498
44391	GOA-2005-BP-SP-VP-Bacteria-all--annotUsed-1-wellAnnotated-test-CC_500_.oob	0.569907
15934	GOA-2005-BP-SP-VP-Bacteria-all--annotUsed-1-wellAnnotated-test-CC_500_.oob	0.498981
5737	GOA-2005-BP-SP-VP-Bacteria-all--annotUsed-1-wellAnnotated-test-CC_500_.oob	0.937392
15935	GOA-2005-BP-SP-VP-Bacteria-all--annotUsed-1-wellAnnotated-test-CC_500_.oob	0.390725
5694	GOA-2005-BP-SP-VP-Bacteria-all--annotUsed-1-wellAnnotated-test-CC_500_.oob	0.651805
43232	GOA-2005-BP-SP-VP-Bacteria-all--annotUsed-1-wellAnnotated-test-CC_500_.oob	0.898352
43234	GOA-2005-BP-SP-VP-Bacteria-all--annotUsed-1-wellAnnotated-test-CC_500_.oob	0.012901
44464	GOA-2005-BP-SP-VP-Bacteria-all--annotUsed-1-wellAnnotated-test-CC_500_.oob	0.959295
9986	GOA-2005-BP-SP-VP-Bacteria-all--annotUsed-1-wellAnnotated-test-CC_500_.oob	0.002262
3824	GOA-2005-BP-SP-VP-Bacteria-all--annotUsed-1-wellAnnotated-test-MF_500_.oob	0.863954
5488	GOA-2005-BP-SP-VP-Bacteria-all--annotUsed-1-wellAnnotated-test-MF_500_.oob	0.871793
4413	GOA-2005-BP-SP-VP-Bacteria-all--annotUsed-1-wellAnnotated-test-MF_500_.oob	0.578705
8276	GOA-2005-BP-SP-VP-Bacteria-all--annotUsed-1-wellAnnotated-test-MF_500_.oob	0.183333
17076	GOA-2005-BP-SP-VP-Bacteria-all--annotUsed-1-wellAnnotated-test-MF_500_.oob	0.642104
32555	GOA-2005-BP-SP-VP-Bacteria-all--annotUsed-1-wellAnnotated-test-MF_500_.oob	0.642104
32553	GOA-2005-BP-SP-VP-Bacteria-all--annotUsed-1-wellAnnotated-test-MF_500_.oob	0.642104
32559	GOA-2005-BP-SP-VP-Bacteria-all--annotUsed-1-wellAnnotated-test-MF_500_.oob	0.642104
8168	GOA-2005-BP-SP-VP-Bacteria-all--annotUsed-1-wellAnnotated-test-MF_500_.oob	0.330039
8170	GOA-2005-BP-SP-VP-Bacteria-all--annotUsed-1-wellAnnotated-test-MF_500_.oob	0.338802
8171	GOA-2005-BP-SP-VP-Bacteria-all--annotUsed-1-wellAnnotated-test-MF_500_.oob	0.183333
16301	GOA-2005-BP-SP-VP-Bacteria-all--annotUsed-1-wellAnnotated-test-MF_500_.oob	0.434994
16298	GOA-2005-BP-SP-VP-Bacteria-all--annotUsed-1-wellAnnotated-test-MF_500_.oob	0.144871
8173	GOA-2005-BP-SP-VP-Bacteria-all--annotUsed-1-wellAnnotated-test-MF_500_.oob	0.338802
32550	GOA-2005-BP-SP-VP-Bacteria-all--annotUsed-1-wellAnnotated-test-MF_500_.oob	0.642104
32549	GOA-2005-BP-SP-VP-Bacteria-all--annotUsed-1-wellAnnotated-test-MF_500_.oob	0.642104
22804	GOA-2005-BP-SP-VP-Bacteria-all--annotUsed-1-wellAnnotated-test-MF_500_.oob	0.030309
49	GOA-2005-BP-SP-VP-Bacteria-all--annotUsed-1-wellAnnotated-test-MF_500_.oob	0.150222
51998	GOA-2005-BP-SP-VP-Bacteria-all--annotUsed-1-wellAnnotated-test-MF_500_.oob	0.183333
8788	GOA-2005-BP-SP-VP-Bacteria-all--annotUsed-1-wellAnnotated-test-MF_500_.oob	0.001179
4360	GOA-2005-BP-SP-VP-Bacteria-all--annotUsed-1-wellAnnotated-test-MF_500_.oob	0.40759
22884	GOA-2005-BP-SP-VP-Bacteria-all--annotUsed-1-wellAnnotated-test-MF_500_.oob	0.030467
22891	GOA-2005-BP-SP-VP-Bacteria-all--annotUsed-1-wellAnnotated-test-MF_500_.oob	0.032232
22890	GOA-2005-BP-SP-VP-Bacteria-all--annotUsed-1-wellAnnotated-test-MF_500_.oob	0.001179
22892	GOA-2005-BP-SP-VP-Bacteria-all--annotUsed-1-wellAnnotated-test-MF_500_.oob	0.032232
8757	GOA-2005-BP-SP-VP-Bacteria-all--annotUsed-1-wellAnnotated-test-MF_500_.oob	0.330039
8081	GOA-2005-BP-SP-VP-Bacteria-all--annotUsed-1-wellAnnotated-test-MF_500_.oob	0.063317
51119	GOA-2005-BP-SP-VP-Bacteria-all--annotUsed-1-wellAnnotated-test-MF_500_.oob	0.002707
1901476	GOA-2005-BP-SP-VP-Bacteria-all--annotUsed-1-wellAnnotated-test-MF_500_.oob	0.002707
8094	GOA-2005-BP-SP-VP-Bacteria-all--annotUsed-1-wellAnnotated-test-MF_500_.oob	0.460943
34062	GOA-2005-BP-SP-VP-Bacteria-all--annotUsed-1-wellAnnotated-test-MF_500_.oob	0.195833
70011	GOA-2005-BP-SP-VP-Bacteria-all--annotUsed-1-wellAnnotated-test-MF_500_.oob	0.002365
5402	GOA-2005-BP-SP-VP-Bacteria-all--annotUsed-1-wellAnnotated-test-MF_500_.oob	0.002707
47798	GOA-2005-BP-SP-VP-Bacteria-all--annotUsed-1-wellAnnotated-test-MF_500_.oob	0.001179
16616	GOA-2005-BP-SP-VP-Bacteria-all--annotUsed-1-wellAnnotated-test-MF_500_.oob	0.001179
3735	GOA-2005-BP-SP-VP-Bacteria-all--annotUsed-1-wellAnnotated-test-MF_500_.oob	0.732451
1071	GOA-2005-BP-SP-VP-Bacteria-all--annotUsed-1-wellAnnotated-test-MF_500_.oob	0.051384
8097	GOA-2005-BP-SP-VP-Bacteria-all--annotUsed-1-wellAnnotated-test-MF_500_.oob	0.430322
8233	GOA-2005-BP-SP-VP-Bacteria-all--annotUsed-1-wellAnnotated-test-MF_500_.oob	0.002365
22857	GOA-2005-BP-SP-VP-Bacteria-all--annotUsed-1-wellAnnotated-test-MF_500_.oob	0.032232
8236	GOA-2005-BP-SP-VP-Bacteria-all--annotUsed-1-wellAnnotated-test-MF_500_.oob	0.002365
16614	GOA-2005-BP-SP-VP-Bacteria-all--annotUsed-1-wellAnnotated-test-MF_500_.oob	0.001179
15295	GOA-2005-BP-SP-VP-Bacteria-all--annotUsed-1-wellAnnotated-test-MF_500_.oob	0.002707
15294	GOA-2005-BP-SP-VP-Bacteria-all--annotUsed-1-wellAnnotated-test-MF_500_.oob	0.002707
30145	GOA-2005-BP-SP-VP-Bacteria-all--annotUsed-1-wellAnnotated-test-MF_500_.oob	0.005105
15293	GOA-2005-BP-SP-VP-Bacteria-all--annotUsed-1-wellAnnotated-test-MF_500_.oob	0.002707
15291	GOA-2005-BP-SP-VP-Bacteria-all--annotUsed-1-wellAnnotated-test-MF_500_.oob	0.002707
17111	GOA-2005-BP-SP-VP-Bacteria-all--annotUsed-1-wellAnnotated-test-MF_500_.oob	0.460943
5381	GOA-2005-BP-SP-VP-Bacteria-all--annotUsed-1-wellAnnotated-test-MF_500_.oob	0.001179
3723	GOA-2005-BP-SP-VP-Bacteria-all--annotUsed-1-wellAnnotated-test-MF_500_.oob	0.73224
50515	GOA-2005-BP-SP-VP-Bacteria-all--annotUsed-1-wellAnnotated-test-MF_500_.oob	0.230917
51060	GOA-2005-BP-SP-VP-Bacteria-all--annotUsed-1-wellAnnotated-test-MF_500_.oob	0.023984
3697	GOA-2005-BP-SP-VP-Bacteria-all--annotUsed-1-wellAnnotated-test-MF_500_.oob	0.504621
3700	GOA-2005-BP-SP-VP-Bacteria-all--annotUsed-1-wellAnnotated-test-MF_500_.oob	0.051384
4514	GOA-2005-BP-SP-VP-Bacteria-all--annotUsed-1-wellAnnotated-test-MF_500_.oob	0.001179
70548	GOA-2005-BP-SP-VP-Bacteria-all--annotUsed-1-wellAnnotated-test-MF_500_.oob	0.40759
35639	GOA-2005-BP-SP-VP-Bacteria-all--annotUsed-1-wellAnnotated-test-MF_500_.oob	0.642104
52689	GOA-2005-BP-SP-VP-Bacteria-all--annotUsed-1-wellAnnotated-test-MF_500_.oob	0.183333
4518	GOA-2005-BP-SP-VP-Bacteria-all--annotUsed-1-wellAnnotated-test-MF_500_.oob	0.012169
3684	GOA-2005-BP-SP-VP-Bacteria-all--annotUsed-1-wellAnnotated-test-MF_500_.oob	0.002365
4519	GOA-2005-BP-SP-VP-Bacteria-all--annotUsed-1-wellAnnotated-test-MF_500_.oob	0.001179
3677	GOA-2005-BP-SP-VP-Bacteria-all--annotUsed-1-wellAnnotated-test-MF_500_.oob	0.428346
3676	GOA-2005-BP-SP-VP-Bacteria-all--annotUsed-1-wellAnnotated-test-MF_500_.oob	0.74457
4496	GOA-2005-BP-SP-VP-Bacteria-all--annotUsed-1-wellAnnotated-test-MF_500_.oob	0.134148
166	GOA-2005-BP-SP-VP-Bacteria-all--annotUsed-1-wellAnnotated-test-MF_500_.oob	0.642104
16160	GOA-2005-BP-SP-VP-Bacteria-all--annotUsed-1-wellAnnotated-test-MF_500_.oob	0.365855
10340	GOA-2005-BP-SP-VP-Bacteria-all--annotUsed-1-wellAnnotated-test-MF_500_.oob	0.183333
8061	GOA-2005-BP-SP-VP-Bacteria-all--annotUsed-1-wellAnnotated-test-MF_500_.oob	0.001179
16433	GOA-2005-BP-SP-VP-Bacteria-all--annotUsed-1-wellAnnotated-test-MF_500_.oob	0.338802
179	GOA-2005-BP-SP-VP-Bacteria-all--annotUsed-1-wellAnnotated-test-MF_500_.oob	0.338802
30554	GOA-2005-BP-SP-VP-Bacteria-all--annotUsed-1-wellAnnotated-test-MF_500_.oob	0.642104
1901363	GOA-2005-BP-SP-VP-Bacteria-all--annotUsed-1-wellAnnotated-test-MF_500_.oob	0.856531
8320	GOA-2005-BP-SP-VP-Bacteria-all--annotUsed-1-wellAnnotated-test-MF_500_.oob	0.030467
16462	GOA-2005-BP-SP-VP-Bacteria-all--annotUsed-1-wellAnnotated-test-MF_500_.oob	0.460943
8324	GOA-2005-BP-SP-VP-Bacteria-all--annotUsed-1-wellAnnotated-test-MF_500_.oob	0.00553
8889	GOA-2005-BP-SP-VP-Bacteria-all--annotUsed-1-wellAnnotated-test-MF_500_.oob	0.063317
16209	GOA-2005-BP-SP-VP-Bacteria-all--annotUsed-1-wellAnnotated-test-MF_500_.oob	0.001179
97159	GOA-2005-BP-SP-VP-Bacteria-all--annotUsed-1-wellAnnotated-test-MF_500_.oob	0.856531
5524	GOA-2005-BP-SP-VP-Bacteria-all--annotUsed-1-wellAnnotated-test-MF_500_.oob	0.642104
19156	GOA-2005-BP-SP-VP-Bacteria-all--annotUsed-1-wellAnnotated-test-MF_500_.oob	0.001179
16491	GOA-2005-BP-SP-VP-Bacteria-all--annotUsed-1-wellAnnotated-test-MF_500_.oob	0.010225
15144	GOA-2005-BP-SP-VP-Bacteria-all--annotUsed-1-wellAnnotated-test-MF_500_.oob	0.002707
4558	GOA-2005-BP-SP-VP-Bacteria-all--annotUsed-1-wellAnnotated-test-MF_500_.oob	0.001179
4556	GOA-2005-BP-SP-VP-Bacteria-all--annotUsed-1-wellAnnotated-test-MF_500_.oob	0.365855
4553	GOA-2005-BP-SP-VP-Bacteria-all--annotUsed-1-wellAnnotated-test-MF_500_.oob	0.365855
5509	GOA-2005-BP-SP-VP-Bacteria-all--annotUsed-1-wellAnnotated-test-MF_500_.oob	0.113866
5515	GOA-2005-BP-SP-VP-Bacteria-all--annotUsed-1-wellAnnotated-test-MF_500_.oob	0.195833
19136	GOA-2005-BP-SP-VP-Bacteria-all--annotUsed-1-wellAnnotated-test-MF_500_.oob	0.065468
16798	GOA-2005-BP-SP-VP-Bacteria-all--annotUsed-1-wellAnnotated-test-MF_500_.oob	0.381283
4134	GOA-2005-BP-SP-VP-Bacteria-all--annotUsed-1-wellAnnotated-test-MF_500_.oob	0.001179
4133	GOA-2005-BP-SP-VP-Bacteria-all--annotUsed-1-wellAnnotated-test-MF_500_.oob	0.004736
19239	GOA-2005-BP-SP-VP-Bacteria-all--annotUsed-1-wellAnnotated-test-MF_500_.oob	0.008246
16791	GOA-2005-BP-SP-VP-Bacteria-all--annotUsed-1-wellAnnotated-test-MF_500_.oob	0.001179
4620	GOA-2005-BP-SP-VP-Bacteria-all--annotUsed-1-wellAnnotated-test-MF_500_.oob	0.063317
4138	GOA-2005-BP-SP-VP-Bacteria-all--annotUsed-1-wellAnnotated-test-MF_500_.oob	0.065468
16788	GOA-2005-BP-SP-VP-Bacteria-all--annotUsed-1-wellAnnotated-test-MF_500_.oob	0.05227
4136	GOA-2005-BP-SP-VP-Bacteria-all--annotUsed-1-wellAnnotated-test-MF_500_.oob	0.001179
46872	GOA-2005-BP-SP-VP-Bacteria-all--annotUsed-1-wellAnnotated-test-MF_500_.oob	0.311
287	GOA-2005-BP-SP-VP-Bacteria-all--annotUsed-1-wellAnnotated-test-MF_500_.oob	0.342234
16787	GOA-2005-BP-SP-VP-Bacteria-all--annotUsed-1-wellAnnotated-test-MF_500_.oob	0.494855
46873	GOA-2005-BP-SP-VP-Bacteria-all--annotUsed-1-wellAnnotated-test-MF_500_.oob	0.001179
4629	GOA-2005-BP-SP-VP-Bacteria-all--annotUsed-1-wellAnnotated-test-MF_500_.oob	0.063317
16779	GOA-2005-BP-SP-VP-Bacteria-all--annotUsed-1-wellAnnotated-test-MF_500_.oob	0.195833
4084	GOA-2005-BP-SP-VP-Bacteria-all--annotUsed-1-wellAnnotated-test-MF_500_.oob	0.412673
4150	GOA-2005-BP-SP-VP-Bacteria-all--annotUsed-1-wellAnnotated-test-MF_500_.oob	0.001179
16778	GOA-2005-BP-SP-VP-Bacteria-all--annotUsed-1-wellAnnotated-test-MF_500_.oob	0.286693
16776	GOA-2005-BP-SP-VP-Bacteria-all--annotUsed-1-wellAnnotated-test-MF_500_.oob	0.173785
16773	GOA-2005-BP-SP-VP-Bacteria-all--annotUsed-1-wellAnnotated-test-MF_500_.oob	0.335701
16772	GOA-2005-BP-SP-VP-Bacteria-all--annotUsed-1-wellAnnotated-test-MF_500_.oob	0.423041
4156	GOA-2005-BP-SP-VP-Bacteria-all--annotUsed-1-wellAnnotated-test-MF_500_.oob	0.00238
16769	GOA-2005-BP-SP-VP-Bacteria-all--annotUsed-1-wellAnnotated-test-MF_500_.oob	0.497506
4634	GOA-2005-BP-SP-VP-Bacteria-all--annotUsed-1-wellAnnotated-test-MF_500_.oob	0.00995
4035	GOA-2005-BP-SP-VP-Bacteria-all--annotUsed-1-wellAnnotated-test-MF_500_.oob	0.001179
19202	GOA-2005-BP-SP-VP-Bacteria-all--annotUsed-1-wellAnnotated-test-MF_500_.oob	0.578705
36094	GOA-2005-BP-SP-VP-Bacteria-all--annotUsed-1-wellAnnotated-test-MF_500_.oob	0.642104
1883	GOA-2005-BP-SP-VP-Bacteria-all--annotUsed-1-wellAnnotated-test-MF_500_.oob	0.642104
16829	GOA-2005-BP-SP-VP-Bacteria-all--annotUsed-1-wellAnnotated-test-MF_500_.oob	0.041336
1882	GOA-2005-BP-SP-VP-Bacteria-all--annotUsed-1-wellAnnotated-test-MF_500_.oob	0.642104
19200	GOA-2005-BP-SP-VP-Bacteria-all--annotUsed-1-wellAnnotated-test-MF_500_.oob	0.26631
16830	GOA-2005-BP-SP-VP-Bacteria-all--annotUsed-1-wellAnnotated-test-MF_500_.oob	0.001179
8565	GOA-2005-BP-SP-VP-Bacteria-all--annotUsed-1-wellAnnotated-test-MF_500_.oob	0.030467
19201	GOA-2005-BP-SP-VP-Bacteria-all--annotUsed-1-wellAnnotated-test-MF_500_.oob	0.173785
5198	GOA-2005-BP-SP-VP-Bacteria-all--annotUsed-1-wellAnnotated-test-MF_500_.oob	0.732451
19206	GOA-2005-BP-SP-VP-Bacteria-all--annotUsed-1-wellAnnotated-test-MF_500_.oob	0.065468
19205	GOA-2005-BP-SP-VP-Bacteria-all--annotUsed-1-wellAnnotated-test-MF_500_.oob	0.155108
16817	GOA-2005-BP-SP-VP-Bacteria-all--annotUsed-1-wellAnnotated-test-MF_500_.oob	0.460943
16818	GOA-2005-BP-SP-VP-Bacteria-all--annotUsed-1-wellAnnotated-test-MF_500_.oob	0.460943
5215	GOA-2005-BP-SP-VP-Bacteria-all--annotUsed-1-wellAnnotated-test-MF_500_.oob	0.032232
1901265	GOA-2005-BP-SP-VP-Bacteria-all--annotUsed-1-wellAnnotated-test-MF_500_.oob	0.642104
15075	GOA-2005-BP-SP-VP-Bacteria-all--annotUsed-1-wellAnnotated-test-MF_500_.oob	0.00553
16860	GOA-2005-BP-SP-VP-Bacteria-all--annotUsed-1-wellAnnotated-test-MF_500_.oob	0.008246
16861	GOA-2005-BP-SP-VP-Bacteria-all--annotUsed-1-wellAnnotated-test-MF_500_.oob	0.008246
16849	GOA-2005-BP-SP-VP-Bacteria-all--annotUsed-1-wellAnnotated-test-MF_500_.oob	0.001179
43167	GOA-2005-BP-SP-VP-Bacteria-all--annotUsed-1-wellAnnotated-test-MF_500_.oob	0.673257
16853	GOA-2005-BP-SP-VP-Bacteria-all--annotUsed-1-wellAnnotated-test-MF_500_.oob	0.485263
46915	GOA-2005-BP-SP-VP-Bacteria-all--annotUsed-1-wellAnnotated-test-MF_500_.oob	0.001179
46914	GOA-2005-BP-SP-VP-Bacteria-all--annotUsed-1-wellAnnotated-test-MF_500_.oob	0.005105
16835	GOA-2005-BP-SP-VP-Bacteria-all--annotUsed-1-wellAnnotated-test-MF_500_.oob	0.00995
16832	GOA-2005-BP-SP-VP-Bacteria-all--annotUsed-1-wellAnnotated-test-MF_500_.oob	0.001179
42623	GOA-2005-BP-SP-VP-Bacteria-all--annotUsed-1-wellAnnotated-test-MF_500_.oob	0.460943
16836	GOA-2005-BP-SP-VP-Bacteria-all--annotUsed-1-wellAnnotated-test-MF_500_.oob	0.00995
8988	GOA-2005-BP-SP-VP-Bacteria-all--annotUsed-1-wellAnnotated-test-MF_500_.oob	0.026324
4175	GOA-2005-BP-SP-VP-Bacteria-all--annotUsed-1-wellAnnotated-test-MF_500_.oob	0.002365
4719	GOA-2005-BP-SP-VP-Bacteria-all--annotUsed-1-wellAnnotated-test-MF_500_.oob	0.183333
16887	GOA-2005-BP-SP-VP-Bacteria-all--annotUsed-1-wellAnnotated-test-MF_500_.oob	0.460943
43169	GOA-2005-BP-SP-VP-Bacteria-all--annotUsed-1-wellAnnotated-test-MF_500_.oob	0.311
42578	GOA-2005-BP-SP-VP-Bacteria-all--annotUsed-1-wellAnnotated-test-MF_500_.oob	0.042142
8483	GOA-2005-BP-SP-VP-Bacteria-all--annotUsed-1-wellAnnotated-test-MF_500_.oob	0.497506
43168	GOA-2005-BP-SP-VP-Bacteria-all--annotUsed-1-wellAnnotated-test-MF_500_.oob	0.642104
16875	GOA-2005-BP-SP-VP-Bacteria-all--annotUsed-1-wellAnnotated-test-MF_500_.oob	0.535797
16874	GOA-2005-BP-SP-VP-Bacteria-all--annotUsed-1-wellAnnotated-test-MF_500_.oob	0.535797
4176	GOA-2005-BP-SP-VP-Bacteria-all--annotUsed-1-wellAnnotated-test-MF_500_.oob	0.002365
16876	GOA-2005-BP-SP-VP-Bacteria-all--annotUsed-1-wellAnnotated-test-MF_500_.oob	0.535797
16866	GOA-2005-BP-SP-VP-Bacteria-all--annotUsed-1-wellAnnotated-test-MF_500_.oob	0.368239
8968	GOA-2005-BP-SP-VP-Bacteria-all--annotUsed-1-wellAnnotated-test-MF_500_.oob	0.368239
97367	GOA-2005-BP-SP-VP-Bacteria-all--annotUsed-1-wellAnnotated-test-MF_500_.oob	0.001179
16868	GOA-2005-BP-SP-VP-Bacteria-all--annotUsed-1-wellAnnotated-test-MF_500_.oob	0.368239
4749	GOA-2005-BP-SP-VP-Bacteria-all--annotUsed-1-wellAnnotated-test-MF_500_.oob	0.338958
5351	GOA-2005-BP-SP-VP-Bacteria-all--annotUsed-1-wellAnnotated-test-MF_500_.oob	0.002707
3938	GOA-2005-BP-SP-VP-Bacteria-all--annotUsed-1-wellAnnotated-test-MF_500_.oob	0.001179
4765	GOA-2005-BP-SP-VP-Bacteria-all--annotUsed-1-wellAnnotated-test-MF_500_.oob	0.001179
8649	GOA-2005-BP-SP-VP-Bacteria-all--annotUsed-1-wellAnnotated-test-MF_500_.oob	0.338802
15405	GOA-2005-BP-SP-VP-Bacteria-all--annotUsed-1-wellAnnotated-test-MF_500_.oob	0.030467
46983	GOA-2005-BP-SP-VP-Bacteria-all--annotUsed-1-wellAnnotated-test-MF_500_.oob	0.195833
15399	GOA-2005-BP-SP-VP-Bacteria-all--annotUsed-1-wellAnnotated-test-MF_500_.oob	0.030467
17171	GOA-2005-BP-SP-VP-Bacteria-all--annotUsed-1-wellAnnotated-test-MF_500_.oob	0.002365
3918	GOA-2005-BP-SP-VP-Bacteria-all--annotUsed-1-wellAnnotated-test-MF_500_.oob	0.480294
3916	GOA-2005-BP-SP-VP-Bacteria-all--annotUsed-1-wellAnnotated-test-MF_500_.oob	0.480294
15926	GOA-2005-BP-SP-VP-Bacteria-all--annotUsed-1-wellAnnotated-test-MF_500_.oob	0.001179
15927	GOA-2005-BP-SP-VP-Bacteria-all--annotUsed-1-wellAnnotated-test-MF_500_.oob	0.001179
30246	GOA-2005-BP-SP-VP-Bacteria-all--annotUsed-1-wellAnnotated-test-MF_500_.oob	0.008025
4798	GOA-2005-BP-SP-VP-Bacteria-all--annotUsed-1-wellAnnotated-test-MF_500_.oob	0.173785
8685	GOA-2005-BP-SP-VP-Bacteria-all--annotUsed-1-wellAnnotated-test-MF_500_.oob	0.001179
4252	GOA-2005-BP-SP-VP-Bacteria-all--annotUsed-1-wellAnnotated-test-MF_500_.oob	0.002365
4784	GOA-2005-BP-SP-VP-Bacteria-all--annotUsed-1-wellAnnotated-test-MF_500_.oob	0.001179
4335	GOA-2005-BP-SP-VP-Bacteria-all--annotUsed-1-wellAnnotated-test-MF_500_.oob	0.26631
16721	GOA-2005-BP-SP-VP-Bacteria-all--annotUsed-1-wellAnnotated-test-MF_500_.oob	0.001179
4812	GOA-2005-BP-SP-VP-Bacteria-all--annotUsed-1-wellAnnotated-test-MF_500_.oob	0.535797
19843	GOA-2005-BP-SP-VP-Bacteria-all--annotUsed-1-wellAnnotated-test-MF_500_.oob	0.729885
4806	GOA-2005-BP-SP-VP-Bacteria-all--annotUsed-1-wellAnnotated-test-MF_500_.oob	0.183333
43566	GOA-2005-BP-SP-VP-Bacteria-all--annotUsed-1-wellAnnotated-test-MF_500_.oob	0.504621
4828	GOA-2005-BP-SP-VP-Bacteria-all--annotUsed-1-wellAnnotated-test-MF_500_.oob	0.601094
3899	GOA-2005-BP-SP-VP-Bacteria-all--annotUsed-1-wellAnnotated-test-MF_500_.oob	0.195833
4817	GOA-2005-BP-SP-VP-Bacteria-all--annotUsed-1-wellAnnotated-test-MF_500_.oob	0.429932
4342	GOA-2005-BP-SP-VP-Bacteria-all--annotUsed-1-wellAnnotated-test-MF_500_.oob	0.008246
16757	GOA-2005-BP-SP-VP-Bacteria-all--annotUsed-1-wellAnnotated-test-MF_500_.oob	0.347021
15450	GOA-2005-BP-SP-VP-Bacteria-all--annotUsed-1-wellAnnotated-test-MF_500_.oob	0.030467
3848	GOA-2005-BP-SP-VP-Bacteria-all--annotUsed-1-wellAnnotated-test-MF_500_.oob	0.006637
16758	GOA-2005-BP-SP-VP-Bacteria-all--annotUsed-1-wellAnnotated-test-MF_500_.oob	0.409678
3844	GOA-2005-BP-SP-VP-Bacteria-all--annotUsed-1-wellAnnotated-test-MF_500_.oob	0.435603
16763	GOA-2005-BP-SP-VP-Bacteria-all--annotUsed-1-wellAnnotated-test-MF_500_.oob	0.001179
16765	GOA-2005-BP-SP-VP-Bacteria-all--annotUsed-1-wellAnnotated-test-MF_500_.oob	0.00238
16740	GOA-2005-BP-SP-VP-Bacteria-all--annotUsed-1-wellAnnotated-test-MF_500_.oob	0.687615
16741	GOA-2005-BP-SP-VP-Bacteria-all--annotUsed-1-wellAnnotated-test-MF_500_.oob	0.330039
71496	GOA-2005-BP-SP-VP-Bacteria-max-diversity-58-annotUsed-1-test-BP_500_.oob	0.005741
6575	GOA-2005-BP-SP-VP-Bacteria-max-diversity-58-annotUsed-1-test-BP_500_.oob	0.002793
51188	GOA-2005-BP-SP-VP-Bacteria-max-diversity-58-annotUsed-1-test-BP_500_.oob	0.002793
9219	GOA-2005-BP-SP-VP-Bacteria-max-diversity-58-annotUsed-1-test-BP_500_.oob	0.033388
1901566	GOA-2005-BP-SP-VP-Bacteria-max-diversity-58-annotUsed-1-test-BP_500_.oob	0.043194
1901564	GOA-2005-BP-SP-VP-Bacteria-max-diversity-58-annotUsed-1-test-BP_500_.oob	0.066831
19538	GOA-2005-BP-SP-VP-Bacteria-max-diversity-58-annotUsed-1-test-BP_500_.oob	0.18659
5975	GOA-2005-BP-SP-VP-Bacteria-max-diversity-58-annotUsed-1-test-BP_500_.oob	0.14705
51186	GOA-2005-BP-SP-VP-Bacteria-max-diversity-58-annotUsed-1-test-BP_500_.oob	0.005602
9221	GOA-2005-BP-SP-VP-Bacteria-max-diversity-58-annotUsed-1-test-BP_500_.oob	0.033388
46128	GOA-2005-BP-SP-VP-Bacteria-max-diversity-58-annotUsed-1-test-BP_500_.oob	0.002793
46129	GOA-2005-BP-SP-VP-Bacteria-max-diversity-58-annotUsed-1-test-BP_500_.oob	0.002793
34660	GOA-2005-BP-SP-VP-Bacteria-max-diversity-58-annotUsed-1-test-BP_500_.oob	0.041526
33036	GOA-2005-BP-SP-VP-Bacteria-max-diversity-58-annotUsed-1-test-BP_500_.oob	0.016885
51179	GOA-2005-BP-SP-VP-Bacteria-max-diversity-58-annotUsed-1-test-BP_500_.oob	0.018472
90304	GOA-2005-BP-SP-VP-Bacteria-max-diversity-58-annotUsed-1-test-BP_500_.oob	0.338776
8152	GOA-2005-BP-SP-VP-Bacteria-max-diversity-58-annotUsed-1-test-BP_500_.oob	0.893301
51171	GOA-2005-BP-SP-VP-Bacteria-max-diversity-58-annotUsed-1-test-BP_500_.oob	0.037489
42254	GOA-2005-BP-SP-VP-Bacteria-max-diversity-58-annotUsed-1-test-BP_500_.oob	0.015295
34641	GOA-2005-BP-SP-VP-Bacteria-max-diversity-58-annotUsed-1-test-BP_500_.oob	0.47389
9259	GOA-2005-BP-SP-VP-Bacteria-max-diversity-58-annotUsed-1-test-BP_500_.oob	0.002793
9260	GOA-2005-BP-SP-VP-Bacteria-max-diversity-58-annotUsed-1-test-BP_500_.oob	0.002793
6012	GOA-2005-BP-SP-VP-Bacteria-max-diversity-58-annotUsed-1-test-BP_500_.oob	0.007843
9262	GOA-2005-BP-SP-VP-Bacteria-max-diversity-58-annotUsed-1-test-BP_500_.oob	0.033388
34645	GOA-2005-BP-SP-VP-Bacteria-max-diversity-58-annotUsed-1-test-BP_500_.oob	0.177801
9263	GOA-2005-BP-SP-VP-Bacteria-max-diversity-58-annotUsed-1-test-BP_500_.oob	0.033388
6541	GOA-2005-BP-SP-VP-Bacteria-max-diversity-58-annotUsed-1-test-BP_500_.oob	0.002793
34654	GOA-2005-BP-SP-VP-Bacteria-max-diversity-58-annotUsed-1-test-BP_500_.oob	0.164514
33554	GOA-2005-BP-SP-VP-Bacteria-max-diversity-58-annotUsed-1-test-BP_500_.oob	0.046686
8299	GOA-2005-BP-SP-VP-Bacteria-max-diversity-58-annotUsed-1-test-BP_500_.oob	0.027038
16310	GOA-2005-BP-SP-VP-Bacteria-max-diversity-58-annotUsed-1-test-BP_500_.oob	0.019625
60255	GOA-2005-BP-SP-VP-Bacteria-max-diversity-58-annotUsed-1-test-BP_500_.oob	0.037489
42278	GOA-2005-BP-SP-VP-Bacteria-max-diversity-58-annotUsed-1-test-BP_500_.oob	0.002793
5996	GOA-2005-BP-SP-VP-Bacteria-max-diversity-58-annotUsed-1-test-BP_500_.oob	0.007843
18130	GOA-2005-BP-SP-VP-Bacteria-max-diversity-58-annotUsed-1-test-BP_500_.oob	0.164514
9265	GOA-2005-BP-SP-VP-Bacteria-max-diversity-58-annotUsed-1-test-BP_500_.oob	0.033388
10468	GOA-2005-BP-SP-VP-Bacteria-max-diversity-58-annotUsed-1-test-BP_500_.oob	0.037489
10467	GOA-2005-BP-SP-VP-Bacteria-max-diversity-58-annotUsed-1-test-BP_500_.oob	0.21646
34613	GOA-2005-BP-SP-VP-Bacteria-max-diversity-58-annotUsed-1-test-BP_500_.oob	0.002793
2000112	GOA-2005-BP-SP-VP-Bacteria-max-diversity-58-annotUsed-1-test-BP_500_.oob	0.037489
6629	GOA-2005-BP-SP-VP-Bacteria-max-diversity-58-annotUsed-1-test-BP_500_.oob	0.027038
43412	GOA-2005-BP-SP-VP-Bacteria-max-diversity-58-annotUsed-1-test-BP_500_.oob	0.01484
9306	GOA-2005-BP-SP-VP-Bacteria-max-diversity-58-annotUsed-1-test-BP_500_.oob	0.002793
6605	GOA-2005-BP-SP-VP-Bacteria-max-diversity-58-annotUsed-1-test-BP_500_.oob	0.002793
8104	GOA-2005-BP-SP-VP-Bacteria-max-diversity-58-annotUsed-1-test-BP_500_.oob	0.016885
43436	GOA-2005-BP-SP-VP-Bacteria-max-diversity-58-annotUsed-1-test-BP_500_.oob	0.015363
7165	GOA-2005-BP-SP-VP-Bacteria-max-diversity-58-annotUsed-1-test-BP_500_.oob	0.007905
7154	GOA-2005-BP-SP-VP-Bacteria-max-diversity-58-annotUsed-1-test-BP_500_.oob	0.014229
6434	GOA-2005-BP-SP-VP-Bacteria-max-diversity-58-annotUsed-1-test-BP_500_.oob	0.002793
9889	GOA-2005-BP-SP-VP-Bacteria-max-diversity-58-annotUsed-1-test-BP_500_.oob	0.037489
6082	GOA-2005-BP-SP-VP-Bacteria-max-diversity-58-annotUsed-1-test-BP_500_.oob	0.015363
154	GOA-2005-BP-SP-VP-Bacteria-max-diversity-58-annotUsed-1-test-BP_500_.oob	0.006839
6457	GOA-2005-BP-SP-VP-Bacteria-max-diversity-58-annotUsed-1-test-BP_500_.oob	0.011868
2001141	GOA-2005-BP-SP-VP-Bacteria-max-diversity-58-annotUsed-1-test-BP_500_.oob	0.037489
6950	GOA-2005-BP-SP-VP-Bacteria-max-diversity-58-annotUsed-1-test-BP_500_.oob	0.046686
6139	GOA-2005-BP-SP-VP-Bacteria-max-diversity-58-annotUsed-1-test-BP_500_.oob	0.47389
6413	GOA-2005-BP-SP-VP-Bacteria-max-diversity-58-annotUsed-1-test-BP_500_.oob	0.002793
6412	GOA-2005-BP-SP-VP-Bacteria-max-diversity-58-annotUsed-1-test-BP_500_.oob	0.173893
6418	GOA-2005-BP-SP-VP-Bacteria-max-diversity-58-annotUsed-1-test-BP_500_.oob	0.008673
9394	GOA-2005-BP-SP-VP-Bacteria-max-diversity-58-annotUsed-1-test-BP_500_.oob	0.033388
6974	GOA-2005-BP-SP-VP-Bacteria-max-diversity-58-annotUsed-1-test-BP_500_.oob	0.046243
51641	GOA-2005-BP-SP-VP-Bacteria-max-diversity-58-annotUsed-1-test-BP_500_.oob	0.012058
19693	GOA-2005-BP-SP-VP-Bacteria-max-diversity-58-annotUsed-1-test-BP_500_.oob	0.002793
19692	GOA-2005-BP-SP-VP-Bacteria-max-diversity-58-annotUsed-1-test-BP_500_.oob	0.033388
51649	GOA-2005-BP-SP-VP-Bacteria-max-diversity-58-annotUsed-1-test-BP_500_.oob	0.012058
72528	GOA-2005-BP-SP-VP-Bacteria-max-diversity-58-annotUsed-1-test-BP_500_.oob	0.033388
1901362	GOA-2005-BP-SP-VP-Bacteria-max-diversity-58-annotUsed-1-test-BP_500_.oob	0.164514
1901360	GOA-2005-BP-SP-VP-Bacteria-max-diversity-58-annotUsed-1-test-BP_500_.oob	0.46653
42455	GOA-2005-BP-SP-VP-Bacteria-max-diversity-58-annotUsed-1-test-BP_500_.oob	0.002793
42451	GOA-2005-BP-SP-VP-Bacteria-max-diversity-58-annotUsed-1-test-BP_500_.oob	0.002793
72522	GOA-2005-BP-SP-VP-Bacteria-max-diversity-58-annotUsed-1-test-BP_500_.oob	0.007817
72521	GOA-2005-BP-SP-VP-Bacteria-max-diversity-58-annotUsed-1-test-BP_500_.oob	0.007817
6520	GOA-2005-BP-SP-VP-Bacteria-max-diversity-58-annotUsed-1-test-BP_500_.oob	0.015363
72527	GOA-2005-BP-SP-VP-Bacteria-max-diversity-58-annotUsed-1-test-BP_500_.oob	0.033388
9432	GOA-2005-BP-SP-VP-Bacteria-max-diversity-58-annotUsed-1-test-BP_500_.oob	0.005741
71103	GOA-2005-BP-SP-VP-Bacteria-max-diversity-58-annotUsed-1-test-BP_500_.oob	0.03875
45184	GOA-2005-BP-SP-VP-Bacteria-max-diversity-58-annotUsed-1-test-BP_500_.oob	0.016885
6071	GOA-2005-BP-SP-VP-Bacteria-max-diversity-58-annotUsed-1-test-BP_500_.oob	0.026422
19637	GOA-2005-BP-SP-VP-Bacteria-max-diversity-58-annotUsed-1-test-BP_500_.oob	0.156363
6066	GOA-2005-BP-SP-VP-Bacteria-max-diversity-58-annotUsed-1-test-BP_500_.oob	0.026422
9451	GOA-2005-BP-SP-VP-Bacteria-max-diversity-58-annotUsed-1-test-BP_500_.oob	0.006839
31668	GOA-2005-BP-SP-VP-Bacteria-max-diversity-58-annotUsed-1-test-BP_500_.oob	0.005741
46385	GOA-2005-BP-SP-VP-Bacteria-max-diversity-58-annotUsed-1-test-BP_500_.oob	0.033388
46390	GOA-2005-BP-SP-VP-Bacteria-max-diversity-58-annotUsed-1-test-BP_500_.oob	0.002793
6810	GOA-2005-BP-SP-VP-Bacteria-max-diversity-58-annotUsed-1-test-BP_500_.oob	0.018472
31326	GOA-2005-BP-SP-VP-Bacteria-max-diversity-58-annotUsed-1-test-BP_500_.oob	0.037489
1901293	GOA-2005-BP-SP-VP-Bacteria-max-diversity-58-annotUsed-1-test-BP_500_.oob	0.155608
6807	GOA-2005-BP-SP-VP-Bacteria-max-diversity-58-annotUsed-1-test-BP_500_.oob	0.467471
71840	GOA-2005-BP-SP-VP-Bacteria-max-diversity-58-annotUsed-1-test-BP_500_.oob	0.015295
31323	GOA-2005-BP-SP-VP-Bacteria-max-diversity-58-annotUsed-1-test-BP_500_.oob	0.037489
33865	GOA-2005-BP-SP-VP-Bacteria-max-diversity-58-annotUsed-1-test-BP_500_.oob	0.002793
32774	GOA-2005-BP-SP-VP-Bacteria-max-diversity-58-annotUsed-1-test-BP_500_.oob	0.00737
33866	GOA-2005-BP-SP-VP-Bacteria-max-diversity-58-annotUsed-1-test-BP_500_.oob	0.002793
44723	GOA-2005-BP-SP-VP-Bacteria-max-diversity-58-annotUsed-1-test-BP_500_.oob	0.012631
9058	GOA-2005-BP-SP-VP-Bacteria-max-diversity-58-annotUsed-1-test-BP_500_.oob	0.313168
6796	GOA-2005-BP-SP-VP-Bacteria-max-diversity-58-annotUsed-1-test-BP_500_.oob	0.145812
9059	GOA-2005-BP-SP-VP-Bacteria-max-diversity-58-annotUsed-1-test-BP_500_.oob	0.177801
6793	GOA-2005-BP-SP-VP-Bacteria-max-diversity-58-annotUsed-1-test-BP_500_.oob	0.145812
33875	GOA-2005-BP-SP-VP-Bacteria-max-diversity-58-annotUsed-1-test-BP_500_.oob	0.002793
6304	GOA-2005-BP-SP-VP-Bacteria-max-diversity-58-annotUsed-1-test-BP_500_.oob	0.008466
9064	GOA-2005-BP-SP-VP-Bacteria-max-diversity-58-annotUsed-1-test-BP_500_.oob	0.002793
42558	GOA-2005-BP-SP-VP-Bacteria-max-diversity-58-annotUsed-1-test-BP_500_.oob	0.002793
44710	GOA-2005-BP-SP-VP-Bacteria-max-diversity-58-annotUsed-1-test-BP_500_.oob	0.220638
6310	GOA-2005-BP-SP-VP-Bacteria-max-diversity-58-annotUsed-1-test-BP_500_.oob	0.002793
23052	GOA-2005-BP-SP-VP-Bacteria-max-diversity-58-annotUsed-1-test-BP_500_.oob	0.007905
46903	GOA-2005-BP-SP-VP-Bacteria-max-diversity-58-annotUsed-1-test-BP_500_.oob	0.002793
44700	GOA-2005-BP-SP-VP-Bacteria-max-diversity-58-annotUsed-1-test-BP_500_.oob	0.007905
44699	GOA-2005-BP-SP-VP-Bacteria-max-diversity-58-annotUsed-1-test-BP_500_.oob	0.070207
16051	GOA-2005-BP-SP-VP-Bacteria-max-diversity-58-annotUsed-1-test-BP_500_.oob	0.002793
6289	GOA-2005-BP-SP-VP-Bacteria-max-diversity-58-annotUsed-1-test-BP_500_.oob	0.002793
51252	GOA-2005-BP-SP-VP-Bacteria-max-diversity-58-annotUsed-1-test-BP_500_.oob	0.037489
46907	GOA-2005-BP-SP-VP-Bacteria-max-diversity-58-annotUsed-1-test-BP_500_.oob	0.002793
19219	GOA-2005-BP-SP-VP-Bacteria-max-diversity-58-annotUsed-1-test-BP_500_.oob	0.037489
6281	GOA-2005-BP-SP-VP-Bacteria-max-diversity-58-annotUsed-1-test-BP_500_.oob	0.046243
80090	GOA-2005-BP-SP-VP-Bacteria-max-diversity-58-annotUsed-1-test-BP_500_.oob	0.037489
6284	GOA-2005-BP-SP-VP-Bacteria-max-diversity-58-annotUsed-1-test-BP_500_.oob	0.002793
19222	GOA-2005-BP-SP-VP-Bacteria-max-diversity-58-annotUsed-1-test-BP_500_.oob	0.037489
9991	GOA-2005-BP-SP-VP-Bacteria-max-diversity-58-annotUsed-1-test-BP_500_.oob	0.005741
70727	GOA-2005-BP-SP-VP-Bacteria-max-diversity-58-annotUsed-1-test-BP_500_.oob	0.002793
51234	GOA-2005-BP-SP-VP-Bacteria-max-diversity-58-annotUsed-1-test-BP_500_.oob	0.018472
50896	GOA-2005-BP-SP-VP-Bacteria-max-diversity-58-annotUsed-1-test-BP_500_.oob	0.04703
51716	GOA-2005-BP-SP-VP-Bacteria-max-diversity-58-annotUsed-1-test-BP_500_.oob	0.04703
9987	GOA-2005-BP-SP-VP-Bacteria-max-diversity-58-annotUsed-1-test-BP_500_.oob	0.77391
6399	GOA-2005-BP-SP-VP-Bacteria-max-diversity-58-annotUsed-1-test-BP_500_.oob	0.008673
44255	GOA-2005-BP-SP-VP-Bacteria-max-diversity-58-annotUsed-1-test-BP_500_.oob	0.027038
6396	GOA-2005-BP-SP-VP-Bacteria-max-diversity-58-annotUsed-1-test-BP_500_.oob	0.015295
44249	GOA-2005-BP-SP-VP-Bacteria-max-diversity-58-annotUsed-1-test-BP_500_.oob	0.311679
44238	GOA-2005-BP-SP-VP-Bacteria-max-diversity-58-annotUsed-1-test-BP_500_.oob	0.808487
44237	GOA-2005-BP-SP-VP-Bacteria-max-diversity-58-annotUsed-1-test-BP_500_.oob	0.764967
19318	GOA-2005-BP-SP-VP-Bacteria-max-diversity-58-annotUsed-1-test-BP_500_.oob	0.007843
16070	GOA-2005-BP-SP-VP-Bacteria-max-diversity-58-annotUsed-1-test-BP_500_.oob	0.04578
16072	GOA-2005-BP-SP-VP-Bacteria-max-diversity-58-annotUsed-1-test-BP_500_.oob	0.015295
6364	GOA-2005-BP-SP-VP-Bacteria-max-diversity-58-annotUsed-1-test-BP_500_.oob	0.015295
44763	GOA-2005-BP-SP-VP-Bacteria-max-diversity-58-annotUsed-1-test-BP_500_.oob	0.070207
19752	GOA-2005-BP-SP-VP-Bacteria-max-diversity-58-annotUsed-1-test-BP_500_.oob	0.015363
44281	GOA-2005-BP-SP-VP-Bacteria-max-diversity-58-annotUsed-1-test-BP_500_.oob	0.196909
22613	GOA-2005-BP-SP-VP-Bacteria-max-diversity-58-annotUsed-1-test-BP_500_.oob	0.015295
44765	GOA-2005-BP-SP-VP-Bacteria-max-diversity-58-annotUsed-1-test-BP_500_.oob	0.012058
15031	GOA-2005-BP-SP-VP-Bacteria-max-diversity-58-annotUsed-1-test-BP_500_.oob	0.016885
19751	GOA-2005-BP-SP-VP-Bacteria-max-diversity-58-annotUsed-1-test-BP_500_.oob	0.026422
6353	GOA-2005-BP-SP-VP-Bacteria-max-diversity-58-annotUsed-1-test-BP_500_.oob	0.00737
6355	GOA-2005-BP-SP-VP-Bacteria-max-diversity-58-annotUsed-1-test-BP_500_.oob	0.037489
44271	GOA-2005-BP-SP-VP-Bacteria-max-diversity-58-annotUsed-1-test-BP_500_.oob	0.164514
6351	GOA-2005-BP-SP-VP-Bacteria-max-diversity-58-annotUsed-1-test-BP_500_.oob	0.00737
43170	GOA-2005-BP-SP-VP-Bacteria-max-diversity-58-annotUsed-1-test-BP_500_.oob	0.525846
44267	GOA-2005-BP-SP-VP-Bacteria-max-diversity-58-annotUsed-1-test-BP_500_.oob	0.18659
44260	GOA-2005-BP-SP-VP-Bacteria-max-diversity-58-annotUsed-1-test-BP_500_.oob	0.525846
44262	GOA-2005-BP-SP-VP-Bacteria-max-diversity-58-annotUsed-1-test-BP_500_.oob	0.026422
6886	GOA-2005-BP-SP-VP-Bacteria-max-diversity-58-annotUsed-1-test-BP_500_.oob	0.002793
9211	GOA-2005-BP-SP-VP-Bacteria-max-diversity-58-annotUsed-1-test-BP_500_.oob	0.002793
50789	GOA-2005-BP-SP-VP-Bacteria-max-diversity-58-annotUsed-1-test-BP_500_.oob	0.050275
9212	GOA-2005-BP-SP-VP-Bacteria-max-diversity-58-annotUsed-1-test-BP_500_.oob	0.002793
9202	GOA-2005-BP-SP-VP-Bacteria-max-diversity-58-annotUsed-1-test-BP_500_.oob	0.002793
9200	GOA-2005-BP-SP-VP-Bacteria-max-diversity-58-annotUsed-1-test-BP_500_.oob	0.002793
50794	GOA-2005-BP-SP-VP-Bacteria-max-diversity-58-annotUsed-1-test-BP_500_.oob	0.050275
1901576	GOA-2005-BP-SP-VP-Bacteria-max-diversity-58-annotUsed-1-test-BP_500_.oob	0.313168
9605	GOA-2005-BP-SP-VP-Bacteria-max-diversity-58-annotUsed-1-test-BP_500_.oob	0.005741
9197	GOA-2005-BP-SP-VP-Bacteria-max-diversity-58-annotUsed-1-test-BP_500_.oob	0.002793
9196	GOA-2005-BP-SP-VP-Bacteria-max-diversity-58-annotUsed-1-test-BP_500_.oob	0.002793
9186	GOA-2005-BP-SP-VP-Bacteria-max-diversity-58-annotUsed-1-test-BP_500_.oob	0.002793
9189	GOA-2005-BP-SP-VP-Bacteria-max-diversity-58-annotUsed-1-test-BP_500_.oob	0.002793
1901605	GOA-2005-BP-SP-VP-Bacteria-max-diversity-58-annotUsed-1-test-BP_500_.oob	0.002793
1901135	GOA-2005-BP-SP-VP-Bacteria-max-diversity-58-annotUsed-1-test-BP_500_.oob	0.048504
34030	GOA-2005-BP-SP-VP-Bacteria-max-diversity-58-annotUsed-1-test-BP_500_.oob	0.002793
6163	GOA-2005-BP-SP-VP-Bacteria-max-diversity-58-annotUsed-1-test-BP_500_.oob	0.007817
6164	GOA-2005-BP-SP-VP-Bacteria-max-diversity-58-annotUsed-1-test-BP_500_.oob	0.007817
44085	GOA-2005-BP-SP-VP-Bacteria-max-diversity-58-annotUsed-1-test-BP_500_.oob	0.015295
46075	GOA-2005-BP-SP-VP-Bacteria-max-diversity-58-annotUsed-1-test-BP_500_.oob	0.002793
46483	GOA-2005-BP-SP-VP-Bacteria-max-diversity-58-annotUsed-1-test-BP_500_.oob	0.46653
1901615	GOA-2005-BP-SP-VP-Bacteria-max-diversity-58-annotUsed-1-test-BP_500_.oob	0.026422
46072	GOA-2005-BP-SP-VP-Bacteria-max-diversity-58-annotUsed-1-test-BP_500_.oob	0.002793
32940	GOA-2005-BP-SP-VP-Bacteria-max-diversity-58-annotUsed-1-test-BP_500_.oob	0.002793
9161	GOA-2005-BP-SP-VP-Bacteria-max-diversity-58-annotUsed-1-test-BP_500_.oob	0.002793
9163	GOA-2005-BP-SP-VP-Bacteria-max-diversity-58-annotUsed-1-test-BP_500_.oob	0.002793
9165	GOA-2005-BP-SP-VP-Bacteria-max-diversity-58-annotUsed-1-test-BP_500_.oob	0.156385
71702	GOA-2005-BP-SP-VP-Bacteria-max-diversity-58-annotUsed-1-test-BP_500_.oob	0.016885
9152	GOA-2005-BP-SP-VP-Bacteria-max-diversity-58-annotUsed-1-test-BP_500_.oob	0.002793
71704	GOA-2005-BP-SP-VP-Bacteria-max-diversity-58-annotUsed-1-test-BP_500_.oob	0.808487
9156	GOA-2005-BP-SP-VP-Bacteria-max-diversity-58-annotUsed-1-test-BP_500_.oob	0.002793
34032	GOA-2005-BP-SP-VP-Bacteria-max-diversity-58-annotUsed-1-test-BP_500_.oob	0.002793
34033	GOA-2005-BP-SP-VP-Bacteria-max-diversity-58-annotUsed-1-test-BP_500_.oob	0.002793
1901137	GOA-2005-BP-SP-VP-Bacteria-max-diversity-58-annotUsed-1-test-BP_500_.oob	0.037911
9150	GOA-2005-BP-SP-VP-Bacteria-max-diversity-58-annotUsed-1-test-BP_500_.oob	0.002793
6260	GOA-2005-BP-SP-VP-Bacteria-max-diversity-58-annotUsed-1-test-BP_500_.oob	0.002793
9148	GOA-2005-BP-SP-VP-Bacteria-max-diversity-58-annotUsed-1-test-BP_500_.oob	0.002793
19438	GOA-2005-BP-SP-VP-Bacteria-max-diversity-58-annotUsed-1-test-BP_500_.oob	0.164514
43039	GOA-2005-BP-SP-VP-Bacteria-max-diversity-58-annotUsed-1-test-BP_500_.oob	0.008673
65007	GOA-2005-BP-SP-VP-Bacteria-max-diversity-58-annotUsed-1-test-BP_500_.oob	0.050275
6259	GOA-2005-BP-SP-VP-Bacteria-max-diversity-58-annotUsed-1-test-BP_500_.oob	0.339419
9147	GOA-2005-BP-SP-VP-Bacteria-max-diversity-58-annotUsed-1-test-BP_500_.oob	0.002793
43038	GOA-2005-BP-SP-VP-Bacteria-max-diversity-58-annotUsed-1-test-BP_500_.oob	0.008673
9142	GOA-2005-BP-SP-VP-Bacteria-max-diversity-58-annotUsed-1-test-BP_500_.oob	0.002793
34470	GOA-2005-BP-SP-VP-Bacteria-max-diversity-58-annotUsed-1-test-BP_500_.oob	0.015295
9141	GOA-2005-BP-SP-VP-Bacteria-max-diversity-58-annotUsed-1-test-BP_500_.oob	0.002793
9138	GOA-2005-BP-SP-VP-Bacteria-max-diversity-58-annotUsed-1-test-BP_500_.oob	0.002793
9139	GOA-2005-BP-SP-VP-Bacteria-max-diversity-58-annotUsed-1-test-BP_500_.oob	0.002793
6265	GOA-2005-BP-SP-VP-Bacteria-max-diversity-58-annotUsed-1-test-BP_500_.oob	0.005602
6720	GOA-2005-BP-SP-VP-Bacteria-max-diversity-58-annotUsed-1-test-BP_500_.oob	0.027038
9133	GOA-2005-BP-SP-VP-Bacteria-max-diversity-58-annotUsed-1-test-BP_500_.oob	0.002793
9132	GOA-2005-BP-SP-VP-Bacteria-max-diversity-58-annotUsed-1-test-BP_500_.oob	0.002793
6725	GOA-2005-BP-SP-VP-Bacteria-max-diversity-58-annotUsed-1-test-BP_500_.oob	0.46653
1901659	GOA-2005-BP-SP-VP-Bacteria-max-diversity-58-annotUsed-1-test-BP_500_.oob	0.002793
15937	GOA-2005-BP-SP-VP-Bacteria-max-diversity-58-annotUsed-1-test-BP_500_.oob	0.002793
9124	GOA-2005-BP-SP-VP-Bacteria-max-diversity-58-annotUsed-1-test-BP_500_.oob	0.002793
15936	GOA-2005-BP-SP-VP-Bacteria-max-diversity-58-annotUsed-1-test-BP_500_.oob	0.002793
1901657	GOA-2005-BP-SP-VP-Bacteria-max-diversity-58-annotUsed-1-test-BP_500_.oob	0.012525
9123	GOA-2005-BP-SP-VP-Bacteria-max-diversity-58-annotUsed-1-test-BP_500_.oob	0.002793
6732	GOA-2005-BP-SP-VP-Bacteria-max-diversity-58-annotUsed-1-test-BP_500_.oob	0.005602
9116	GOA-2005-BP-SP-VP-Bacteria-max-diversity-58-annotUsed-1-test-BP_500_.oob	0.012525
90407	GOA-2005-BP-SP-VP-Bacteria-max-diversity-58-annotUsed-1-test-BP_500_.oob	0.155608
9117	GOA-2005-BP-SP-VP-Bacteria-max-diversity-58-annotUsed-1-test-BP_500_.oob	0.155836
9119	GOA-2005-BP-SP-VP-Bacteria-max-diversity-58-annotUsed-1-test-BP_500_.oob	0.002793
19400	GOA-2005-BP-SP-VP-Bacteria-max-diversity-58-annotUsed-1-test-BP_500_.oob	0.026422
9108	GOA-2005-BP-SP-VP-Bacteria-max-diversity-58-annotUsed-1-test-BP_500_.oob	0.002793
6233	GOA-2005-BP-SP-VP-Bacteria-max-diversity-58-annotUsed-1-test-BP_500_.oob	0.002793
6235	GOA-2005-BP-SP-VP-Bacteria-max-diversity-58-annotUsed-1-test-BP_500_.oob	0.002793
6753	GOA-2005-BP-SP-VP-Bacteria-max-diversity-58-annotUsed-1-test-BP_500_.oob	0.156363
6221	GOA-2005-BP-SP-VP-Bacteria-max-diversity-58-annotUsed-1-test-BP_500_.oob	0.033388
6220	GOA-2005-BP-SP-VP-Bacteria-max-diversity-58-annotUsed-1-test-BP_500_.oob	0.033388
8610	GOA-2005-BP-SP-VP-Bacteria-max-diversity-58-annotUsed-1-test-BP_500_.oob	0.027038
6760	GOA-2005-BP-SP-VP-Bacteria-max-diversity-58-annotUsed-1-test-BP_500_.oob	0.002793
10556	GOA-2005-BP-SP-VP-Bacteria-max-diversity-58-annotUsed-1-test-BP_500_.oob	0.037489
55086	GOA-2005-BP-SP-VP-Bacteria-max-diversity-58-annotUsed-1-test-BP_500_.oob	0.157338
44425	GOA-2005-BP-SP-VP-Bacteria-max-diversity-58-annotUsed-1-test-CC_500_.oob	0.0050
44424	GOA-2005-BP-SP-VP-Bacteria-max-diversity-58-annotUsed-1-test-CC_500_.oob	0.561926
44391	GOA-2005-BP-SP-VP-Bacteria-max-diversity-58-annotUsed-1-test-CC_500_.oob	0.031339
16021	GOA-2005-BP-SP-VP-Bacteria-max-diversity-58-annotUsed-1-test-CC_500_.oob	0.0050
5623	GOA-2005-BP-SP-VP-Bacteria-max-diversity-58-annotUsed-1-test-CC_500_.oob	0.960962
5737	GOA-2005-BP-SP-VP-Bacteria-max-diversity-58-annotUsed-1-test-CC_500_.oob	0.357872
15934	GOA-2005-BP-SP-VP-Bacteria-max-diversity-58-annotUsed-1-test-CC_500_.oob	0.024258
16020	GOA-2005-BP-SP-VP-Bacteria-max-diversity-58-annotUsed-1-test-CC_500_.oob	0.020274
5622	GOA-2005-BP-SP-VP-Bacteria-max-diversity-58-annotUsed-1-test-CC_500_.oob	0.960962
15935	GOA-2005-BP-SP-VP-Bacteria-max-diversity-58-annotUsed-1-test-CC_500_.oob	0.0050
43228	GOA-2005-BP-SP-VP-Bacteria-max-diversity-58-annotUsed-1-test-CC_500_.oob	0.300961
43229	GOA-2005-BP-SP-VP-Bacteria-max-diversity-58-annotUsed-1-test-CC_500_.oob	0.300961
43226	GOA-2005-BP-SP-VP-Bacteria-max-diversity-58-annotUsed-1-test-CC_500_.oob	0.300961
44422	GOA-2005-BP-SP-VP-Bacteria-max-diversity-58-annotUsed-1-test-CC_500_.oob	0.031339
5840	GOA-2005-BP-SP-VP-Bacteria-max-diversity-58-annotUsed-1-test-CC_500_.oob	0.300961
31224	GOA-2005-BP-SP-VP-Bacteria-max-diversity-58-annotUsed-1-test-CC_500_.oob	0.0050
44444	GOA-2005-BP-SP-VP-Bacteria-max-diversity-58-annotUsed-1-test-CC_500_.oob	0.300961
43232	GOA-2005-BP-SP-VP-Bacteria-max-diversity-58-annotUsed-1-test-CC_500_.oob	0.300961
44446	GOA-2005-BP-SP-VP-Bacteria-max-diversity-58-annotUsed-1-test-CC_500_.oob	0.031339
44464	GOA-2005-BP-SP-VP-Bacteria-max-diversity-58-annotUsed-1-test-CC_500_.oob	0.960962
32991	GOA-2005-BP-SP-VP-Bacteria-max-diversity-58-annotUsed-1-test-CC_500_.oob	0.491759
30529	GOA-2005-BP-SP-VP-Bacteria-max-diversity-58-annotUsed-1-test-CC_500_.oob	0.491759
3824	GOA-2005-BP-SP-VP-Bacteria-max-diversity-58-annotUsed-1-test-MF_500_.oob	0.760773
8135	GOA-2005-BP-SP-VP-Bacteria-max-diversity-58-annotUsed-1-test-MF_500_.oob	0.002066
8270	GOA-2005-BP-SP-VP-Bacteria-max-diversity-58-annotUsed-1-test-MF_500_.oob	0.004141
4620	GOA-2005-BP-SP-VP-Bacteria-max-diversity-58-annotUsed-1-test-MF_500_.oob	0.005875
16788	GOA-2005-BP-SP-VP-Bacteria-max-diversity-58-annotUsed-1-test-MF_500_.oob	0.067039
287	GOA-2005-BP-SP-VP-Bacteria-max-diversity-58-annotUsed-1-test-MF_500_.oob	0.002066
46872	GOA-2005-BP-SP-VP-Bacteria-max-diversity-58-annotUsed-1-test-MF_500_.oob	0.002066
5488	GOA-2005-BP-SP-VP-Bacteria-max-diversity-58-annotUsed-1-test-MF_500_.oob	0.416596
16787	GOA-2005-BP-SP-VP-Bacteria-max-diversity-58-annotUsed-1-test-MF_500_.oob	0.158601
4629	GOA-2005-BP-SP-VP-Bacteria-max-diversity-58-annotUsed-1-test-MF_500_.oob	0.005875
4150	GOA-2005-BP-SP-VP-Bacteria-max-diversity-58-annotUsed-1-test-MF_500_.oob	0.002066
16778	GOA-2005-BP-SP-VP-Bacteria-max-diversity-58-annotUsed-1-test-MF_500_.oob	0.010706
16776	GOA-2005-BP-SP-VP-Bacteria-max-diversity-58-annotUsed-1-test-MF_500_.oob	0.002066
16773	GOA-2005-BP-SP-VP-Bacteria-max-diversity-58-annotUsed-1-test-MF_500_.oob	0.029695
16772	GOA-2005-BP-SP-VP-Bacteria-max-diversity-58-annotUsed-1-test-MF_500_.oob	0.180784
16769	GOA-2005-BP-SP-VP-Bacteria-max-diversity-58-annotUsed-1-test-MF_500_.oob	0.012814
17076	GOA-2005-BP-SP-VP-Bacteria-max-diversity-58-annotUsed-1-test-MF_500_.oob	0.050182
36094	GOA-2005-BP-SP-VP-Bacteria-max-diversity-58-annotUsed-1-test-MF_500_.oob	0.050182
32555	GOA-2005-BP-SP-VP-Bacteria-max-diversity-58-annotUsed-1-test-MF_500_.oob	0.050182
1883	GOA-2005-BP-SP-VP-Bacteria-max-diversity-58-annotUsed-1-test-MF_500_.oob	0.050182
16829	GOA-2005-BP-SP-VP-Bacteria-max-diversity-58-annotUsed-1-test-MF_500_.oob	0.016376
1882	GOA-2005-BP-SP-VP-Bacteria-max-diversity-58-annotUsed-1-test-MF_500_.oob	0.050182
19200	GOA-2005-BP-SP-VP-Bacteria-max-diversity-58-annotUsed-1-test-MF_500_.oob	0.006061
16830	GOA-2005-BP-SP-VP-Bacteria-max-diversity-58-annotUsed-1-test-MF_500_.oob	0.002066
8565	GOA-2005-BP-SP-VP-Bacteria-max-diversity-58-annotUsed-1-test-MF_500_.oob	0.002066
32553	GOA-2005-BP-SP-VP-Bacteria-max-diversity-58-annotUsed-1-test-MF_500_.oob	0.050182
19201	GOA-2005-BP-SP-VP-Bacteria-max-diversity-58-annotUsed-1-test-MF_500_.oob	0.002066
5198	GOA-2005-BP-SP-VP-Bacteria-max-diversity-58-annotUsed-1-test-MF_500_.oob	0.113164
32559	GOA-2005-BP-SP-VP-Bacteria-max-diversity-58-annotUsed-1-test-MF_500_.oob	0.050182
19205	GOA-2005-BP-SP-VP-Bacteria-max-diversity-58-annotUsed-1-test-MF_500_.oob	0.002066
8168	GOA-2005-BP-SP-VP-Bacteria-max-diversity-58-annotUsed-1-test-MF_500_.oob	0.192598
8170	GOA-2005-BP-SP-VP-Bacteria-max-diversity-58-annotUsed-1-test-MF_500_.oob	0.00651
16301	GOA-2005-BP-SP-VP-Bacteria-max-diversity-58-annotUsed-1-test-MF_500_.oob	0.108176
16298	GOA-2005-BP-SP-VP-Bacteria-max-diversity-58-annotUsed-1-test-MF_500_.oob	0.005875
16817	GOA-2005-BP-SP-VP-Bacteria-max-diversity-58-annotUsed-1-test-MF_500_.oob	0.030155
8173	GOA-2005-BP-SP-VP-Bacteria-max-diversity-58-annotUsed-1-test-MF_500_.oob	0.041063
32550	GOA-2005-BP-SP-VP-Bacteria-max-diversity-58-annotUsed-1-test-MF_500_.oob	0.050182
16818	GOA-2005-BP-SP-VP-Bacteria-max-diversity-58-annotUsed-1-test-MF_500_.oob	0.030155
4045	GOA-2005-BP-SP-VP-Bacteria-max-diversity-58-annotUsed-1-test-MF_500_.oob	0.002066
32549	GOA-2005-BP-SP-VP-Bacteria-max-diversity-58-annotUsed-1-test-MF_500_.oob	0.050182
22804	GOA-2005-BP-SP-VP-Bacteria-max-diversity-58-annotUsed-1-test-MF_500_.oob	0.002066
5215	GOA-2005-BP-SP-VP-Bacteria-max-diversity-58-annotUsed-1-test-MF_500_.oob	0.002066
1901265	GOA-2005-BP-SP-VP-Bacteria-max-diversity-58-annotUsed-1-test-MF_500_.oob	0.050182
4360	GOA-2005-BP-SP-VP-Bacteria-max-diversity-58-annotUsed-1-test-MF_500_.oob	0.002066
22884	GOA-2005-BP-SP-VP-Bacteria-max-diversity-58-annotUsed-1-test-MF_500_.oob	0.002066
22891	GOA-2005-BP-SP-VP-Bacteria-max-diversity-58-annotUsed-1-test-MF_500_.oob	0.002066
22892	GOA-2005-BP-SP-VP-Bacteria-max-diversity-58-annotUsed-1-test-MF_500_.oob	0.002066
43167	GOA-2005-BP-SP-VP-Bacteria-max-diversity-58-annotUsed-1-test-MF_500_.oob	0.053088
16853	GOA-2005-BP-SP-VP-Bacteria-max-diversity-58-annotUsed-1-test-MF_500_.oob	0.100715
8757	GOA-2005-BP-SP-VP-Bacteria-max-diversity-58-annotUsed-1-test-MF_500_.oob	0.041733
8081	GOA-2005-BP-SP-VP-Bacteria-max-diversity-58-annotUsed-1-test-MF_500_.oob	0.052559
8094	GOA-2005-BP-SP-VP-Bacteria-max-diversity-58-annotUsed-1-test-MF_500_.oob	0.030155
16832	GOA-2005-BP-SP-VP-Bacteria-max-diversity-58-annotUsed-1-test-MF_500_.oob	0.002066
42623	GOA-2005-BP-SP-VP-Bacteria-max-diversity-58-annotUsed-1-test-MF_500_.oob	0.030155
16616	GOA-2005-BP-SP-VP-Bacteria-max-diversity-58-annotUsed-1-test-MF_500_.oob	0.002066
3735	GOA-2005-BP-SP-VP-Bacteria-max-diversity-58-annotUsed-1-test-MF_500_.oob	0.113164
1071	GOA-2005-BP-SP-VP-Bacteria-max-diversity-58-annotUsed-1-test-MF_500_.oob	0.01825
22857	GOA-2005-BP-SP-VP-Bacteria-max-diversity-58-annotUsed-1-test-MF_500_.oob	0.002066
3743	GOA-2005-BP-SP-VP-Bacteria-max-diversity-58-annotUsed-1-test-MF_500_.oob	0.002066
16614	GOA-2005-BP-SP-VP-Bacteria-max-diversity-58-annotUsed-1-test-MF_500_.oob	0.002066
16887	GOA-2005-BP-SP-VP-Bacteria-max-diversity-58-annotUsed-1-test-MF_500_.oob	0.030155
43169	GOA-2005-BP-SP-VP-Bacteria-max-diversity-58-annotUsed-1-test-MF_500_.oob	0.006783
42578	GOA-2005-BP-SP-VP-Bacteria-max-diversity-58-annotUsed-1-test-MF_500_.oob	0.052559
8483	GOA-2005-BP-SP-VP-Bacteria-max-diversity-58-annotUsed-1-test-MF_500_.oob	0.012814
51082	GOA-2005-BP-SP-VP-Bacteria-max-diversity-58-annotUsed-1-test-MF_500_.oob	0.008707
43168	GOA-2005-BP-SP-VP-Bacteria-max-diversity-58-annotUsed-1-test-MF_500_.oob	0.050182
16875	GOA-2005-BP-SP-VP-Bacteria-max-diversity-58-annotUsed-1-test-MF_500_.oob	0.016895
16874	GOA-2005-BP-SP-VP-Bacteria-max-diversity-58-annotUsed-1-test-MF_500_.oob	0.116676
16876	GOA-2005-BP-SP-VP-Bacteria-max-diversity-58-annotUsed-1-test-MF_500_.oob	0.016895
17111	GOA-2005-BP-SP-VP-Bacteria-max-diversity-58-annotUsed-1-test-MF_500_.oob	0.030155
3723	GOA-2005-BP-SP-VP-Bacteria-max-diversity-58-annotUsed-1-test-MF_500_.oob	0.152696
50515	GOA-2005-BP-SP-VP-Bacteria-max-diversity-58-annotUsed-1-test-MF_500_.oob	0.002066
4749	GOA-2005-BP-SP-VP-Bacteria-max-diversity-58-annotUsed-1-test-MF_500_.oob	0.010706
16657	GOA-2005-BP-SP-VP-Bacteria-max-diversity-58-annotUsed-1-test-MF_500_.oob	0.002066
3697	GOA-2005-BP-SP-VP-Bacteria-max-diversity-58-annotUsed-1-test-MF_500_.oob	0.002066
3938	GOA-2005-BP-SP-VP-Bacteria-max-diversity-58-annotUsed-1-test-MF_500_.oob	0.002066
3700	GOA-2005-BP-SP-VP-Bacteria-max-diversity-58-annotUsed-1-test-MF_500_.oob	0.01825
8649	GOA-2005-BP-SP-VP-Bacteria-max-diversity-58-annotUsed-1-test-MF_500_.oob	0.041063
15405	GOA-2005-BP-SP-VP-Bacteria-max-diversity-58-annotUsed-1-test-MF_500_.oob	0.002066
35639	GOA-2005-BP-SP-VP-Bacteria-max-diversity-58-annotUsed-1-test-MF_500_.oob	0.050182
70548	GOA-2005-BP-SP-VP-Bacteria-max-diversity-58-annotUsed-1-test-MF_500_.oob	0.002066
52689	GOA-2005-BP-SP-VP-Bacteria-max-diversity-58-annotUsed-1-test-MF_500_.oob	0.002066
16651	GOA-2005-BP-SP-VP-Bacteria-max-diversity-58-annotUsed-1-test-MF_500_.oob	0.002066
4518	GOA-2005-BP-SP-VP-Bacteria-max-diversity-58-annotUsed-1-test-MF_500_.oob	0.010957
15399	GOA-2005-BP-SP-VP-Bacteria-max-diversity-58-annotUsed-1-test-MF_500_.oob	0.002066
4519	GOA-2005-BP-SP-VP-Bacteria-max-diversity-58-annotUsed-1-test-MF_500_.oob	0.002066
3677	GOA-2005-BP-SP-VP-Bacteria-max-diversity-58-annotUsed-1-test-MF_500_.oob	0.145424
3918	GOA-2005-BP-SP-VP-Bacteria-max-diversity-58-annotUsed-1-test-MF_500_.oob	0.030155
3676	GOA-2005-BP-SP-VP-Bacteria-max-diversity-58-annotUsed-1-test-MF_500_.oob	0.333466
3916	GOA-2005-BP-SP-VP-Bacteria-max-diversity-58-annotUsed-1-test-MF_500_.oob	0.047002
166	GOA-2005-BP-SP-VP-Bacteria-max-diversity-58-annotUsed-1-test-MF_500_.oob	0.050182
4798	GOA-2005-BP-SP-VP-Bacteria-max-diversity-58-annotUsed-1-test-MF_500_.oob	0.002066
16433	GOA-2005-BP-SP-VP-Bacteria-max-diversity-58-annotUsed-1-test-MF_500_.oob	0.00651
179	GOA-2005-BP-SP-VP-Bacteria-max-diversity-58-annotUsed-1-test-MF_500_.oob	0.005131
3920	GOA-2005-BP-SP-VP-Bacteria-max-diversity-58-annotUsed-1-test-MF_500_.oob	0.002066
4335	GOA-2005-BP-SP-VP-Bacteria-max-diversity-58-annotUsed-1-test-MF_500_.oob	0.006061
19843	GOA-2005-BP-SP-VP-Bacteria-max-diversity-58-annotUsed-1-test-MF_500_.oob	0.069768
4812	GOA-2005-BP-SP-VP-Bacteria-max-diversity-58-annotUsed-1-test-MF_500_.oob	0.016895
30554	GOA-2005-BP-SP-VP-Bacteria-max-diversity-58-annotUsed-1-test-MF_500_.oob	0.050182
1901363	GOA-2005-BP-SP-VP-Bacteria-max-diversity-58-annotUsed-1-test-MF_500_.oob	0.392839
8320	GOA-2005-BP-SP-VP-Bacteria-max-diversity-58-annotUsed-1-test-MF_500_.oob	0.002066
16462	GOA-2005-BP-SP-VP-Bacteria-max-diversity-58-annotUsed-1-test-MF_500_.oob	0.030155
43566	GOA-2005-BP-SP-VP-Bacteria-max-diversity-58-annotUsed-1-test-MF_500_.oob	0.002066
8889	GOA-2005-BP-SP-VP-Bacteria-max-diversity-58-annotUsed-1-test-MF_500_.oob	0.020844
4828	GOA-2005-BP-SP-VP-Bacteria-max-diversity-58-annotUsed-1-test-MF_500_.oob	0.002066
4817	GOA-2005-BP-SP-VP-Bacteria-max-diversity-58-annotUsed-1-test-MF_500_.oob	0.002066
97159	GOA-2005-BP-SP-VP-Bacteria-max-diversity-58-annotUsed-1-test-MF_500_.oob	0.392839
15450	GOA-2005-BP-SP-VP-Bacteria-max-diversity-58-annotUsed-1-test-MF_500_.oob	0.002066
5524	GOA-2005-BP-SP-VP-Bacteria-max-diversity-58-annotUsed-1-test-MF_500_.oob	0.050182
16491	GOA-2005-BP-SP-VP-Bacteria-max-diversity-58-annotUsed-1-test-MF_500_.oob	0.01616
16740	GOA-2005-BP-SP-VP-Bacteria-max-diversity-58-annotUsed-1-test-MF_500_.oob	0.585369
16741	GOA-2005-BP-SP-VP-Bacteria-max-diversity-58-annotUsed-1-test-MF_500_.oob	0.192598
5515	GOA-2005-BP-SP-VP-Bacteria-max-diversity-58-annotUsed-1-test-MF_500_.oob	0.008707
46385	GOA-2005-BP-SP-VP-Bacteria-random-100-annotUsed-0.2-GOmin-0-4439550406881582-test-BP_500_.oob	0.042572
6810	GOA-2005-BP-SP-VP-Bacteria-random-100-annotUsed-0.2-GOmin-0-4439550406881582-test-BP_500_.oob	0.042572
9219	GOA-2005-BP-SP-VP-Bacteria-random-100-annotUsed-0.2-GOmin-0-4439550406881582-test-BP_500_.oob	0.042572
1901293	GOA-2005-BP-SP-VP-Bacteria-random-100-annotUsed-0.2-GOmin-0-4439550406881582-test-BP_500_.oob	0.06497
1901566	GOA-2005-BP-SP-VP-Bacteria-random-100-annotUsed-0.2-GOmin-0-4439550406881582-test-BP_500_.oob	0.042572
6807	GOA-2005-BP-SP-VP-Bacteria-random-100-annotUsed-0.2-GOmin-0-4439550406881582-test-BP_500_.oob	0.216285
71840	GOA-2005-BP-SP-VP-Bacteria-random-100-annotUsed-0.2-GOmin-0-4439550406881582-test-BP_500_.oob	0.020833
19538	GOA-2005-BP-SP-VP-Bacteria-random-100-annotUsed-0.2-GOmin-0-4439550406881582-test-BP_500_.oob	0.136616
1901564	GOA-2005-BP-SP-VP-Bacteria-random-100-annotUsed-0.2-GOmin-0-4439550406881582-test-BP_500_.oob	0.042572
5975	GOA-2005-BP-SP-VP-Bacteria-random-100-annotUsed-0.2-GOmin-0-4439550406881582-test-BP_500_.oob	0.136616
44723	GOA-2005-BP-SP-VP-Bacteria-random-100-annotUsed-0.2-GOmin-0-4439550406881582-test-BP_500_.oob	0.042572
9221	GOA-2005-BP-SP-VP-Bacteria-random-100-annotUsed-0.2-GOmin-0-4439550406881582-test-BP_500_.oob	0.042572
1901576	GOA-2005-BP-SP-VP-Bacteria-random-100-annotUsed-0.2-GOmin-0-4439550406881582-test-BP_500_.oob	0.245012
6796	GOA-2005-BP-SP-VP-Bacteria-random-100-annotUsed-0.2-GOmin-0-4439550406881582-test-BP_500_.oob	0.06497
9058	GOA-2005-BP-SP-VP-Bacteria-random-100-annotUsed-0.2-GOmin-0-4439550406881582-test-BP_500_.oob	0.245012
9059	GOA-2005-BP-SP-VP-Bacteria-random-100-annotUsed-0.2-GOmin-0-4439550406881582-test-BP_500_.oob	0.136616
34660	GOA-2005-BP-SP-VP-Bacteria-random-100-annotUsed-0.2-GOmin-0-4439550406881582-test-BP_500_.oob	0.020833
6793	GOA-2005-BP-SP-VP-Bacteria-random-100-annotUsed-0.2-GOmin-0-4439550406881582-test-BP_500_.oob	0.06497
33036	GOA-2005-BP-SP-VP-Bacteria-random-100-annotUsed-0.2-GOmin-0-4439550406881582-test-BP_500_.oob	0.020833
51179	GOA-2005-BP-SP-VP-Bacteria-random-100-annotUsed-0.2-GOmin-0-4439550406881582-test-BP_500_.oob	0.042572
90304	GOA-2005-BP-SP-VP-Bacteria-random-100-annotUsed-0.2-GOmin-0-4439550406881582-test-BP_500_.oob	0.111936
6304	GOA-2005-BP-SP-VP-Bacteria-random-100-annotUsed-0.2-GOmin-0-4439550406881582-test-BP_500_.oob	0.042572
44711	GOA-2005-BP-SP-VP-Bacteria-random-100-annotUsed-0.2-GOmin-0-4439550406881582-test-BP_500_.oob	0.088074
44710	GOA-2005-BP-SP-VP-Bacteria-random-100-annotUsed-0.2-GOmin-0-4439550406881582-test-BP_500_.oob	0.136616
8152	GOA-2005-BP-SP-VP-Bacteria-random-100-annotUsed-0.2-GOmin-0-4439550406881582-test-BP_500_.oob	0.772261
42254	GOA-2005-BP-SP-VP-Bacteria-random-100-annotUsed-0.2-GOmin-0-4439550406881582-test-BP_500_.oob	0.020833
1901135	GOA-2005-BP-SP-VP-Bacteria-random-100-annotUsed-0.2-GOmin-0-4439550406881582-test-BP_500_.oob	0.042572
34641	GOA-2005-BP-SP-VP-Bacteria-random-100-annotUsed-0.2-GOmin-0-4439550406881582-test-BP_500_.oob	0.216285
6950	GOA-2005-BP-SP-VP-Bacteria-random-100-annotUsed-0.2-GOmin-0-4439550406881582-test-BP_500_.oob	0.042572
44085	GOA-2005-BP-SP-VP-Bacteria-random-100-annotUsed-0.2-GOmin-0-4439550406881582-test-BP_500_.oob	0.020833
6012	GOA-2005-BP-SP-VP-Bacteria-random-100-annotUsed-0.2-GOmin-0-4439550406881582-test-BP_500_.oob	0.020833
44699	GOA-2005-BP-SP-VP-Bacteria-random-100-annotUsed-0.2-GOmin-0-4439550406881582-test-BP_500_.oob	0.162182
9262	GOA-2005-BP-SP-VP-Bacteria-random-100-annotUsed-0.2-GOmin-0-4439550406881582-test-BP_500_.oob	0.042572
34645	GOA-2005-BP-SP-VP-Bacteria-random-100-annotUsed-0.2-GOmin-0-4439550406881582-test-BP_500_.oob	0.136616
16051	GOA-2005-BP-SP-VP-Bacteria-random-100-annotUsed-0.2-GOmin-0-4439550406881582-test-BP_500_.oob	0.020833
9263	GOA-2005-BP-SP-VP-Bacteria-random-100-annotUsed-0.2-GOmin-0-4439550406881582-test-BP_500_.oob	0.042572
46483	GOA-2005-BP-SP-VP-Bacteria-random-100-annotUsed-0.2-GOmin-0-4439550406881582-test-BP_500_.oob	0.216285
6139	GOA-2005-BP-SP-VP-Bacteria-random-100-annotUsed-0.2-GOmin-0-4439550406881582-test-BP_500_.oob	0.216285
33554	GOA-2005-BP-SP-VP-Bacteria-random-100-annotUsed-0.2-GOmin-0-4439550406881582-test-BP_500_.oob	0.042572
34654	GOA-2005-BP-SP-VP-Bacteria-random-100-annotUsed-0.2-GOmin-0-4439550406881582-test-BP_500_.oob	0.06497
6412	GOA-2005-BP-SP-VP-Bacteria-random-100-annotUsed-0.2-GOmin-0-4439550406881582-test-BP_500_.oob	0.136616
9161	GOA-2005-BP-SP-VP-Bacteria-random-100-annotUsed-0.2-GOmin-0-4439550406881582-test-BP_500_.oob	0.020833
6281	GOA-2005-BP-SP-VP-Bacteria-random-100-annotUsed-0.2-GOmin-0-4439550406881582-test-BP_500_.oob	0.020833
9394	GOA-2005-BP-SP-VP-Bacteria-random-100-annotUsed-0.2-GOmin-0-4439550406881582-test-BP_500_.oob	0.042572
9165	GOA-2005-BP-SP-VP-Bacteria-random-100-annotUsed-0.2-GOmin-0-4439550406881582-test-BP_500_.oob	0.042572
5996	GOA-2005-BP-SP-VP-Bacteria-random-100-annotUsed-0.2-GOmin-0-4439550406881582-test-BP_500_.oob	0.020833
18130	GOA-2005-BP-SP-VP-Bacteria-random-100-annotUsed-0.2-GOmin-0-4439550406881582-test-BP_500_.oob	0.06497
71702	GOA-2005-BP-SP-VP-Bacteria-random-100-annotUsed-0.2-GOmin-0-4439550406881582-test-BP_500_.oob	0.020833
9265	GOA-2005-BP-SP-VP-Bacteria-random-100-annotUsed-0.2-GOmin-0-4439550406881582-test-BP_500_.oob	0.042572
71704	GOA-2005-BP-SP-VP-Bacteria-random-100-annotUsed-0.2-GOmin-0-4439550406881582-test-BP_500_.oob	0.701649
6974	GOA-2005-BP-SP-VP-Bacteria-random-100-annotUsed-0.2-GOmin-0-4439550406881582-test-BP_500_.oob	0.020833
51234	GOA-2005-BP-SP-VP-Bacteria-random-100-annotUsed-0.2-GOmin-0-4439550406881582-test-BP_500_.oob	0.042572
50896	GOA-2005-BP-SP-VP-Bacteria-random-100-annotUsed-0.2-GOmin-0-4439550406881582-test-BP_500_.oob	0.042572
51716	GOA-2005-BP-SP-VP-Bacteria-random-100-annotUsed-0.2-GOmin-0-4439550406881582-test-BP_500_.oob	0.042572
9156	GOA-2005-BP-SP-VP-Bacteria-random-100-annotUsed-0.2-GOmin-0-4439550406881582-test-BP_500_.oob	0.020833
10467	GOA-2005-BP-SP-VP-Bacteria-random-100-annotUsed-0.2-GOmin-0-4439550406881582-test-BP_500_.oob	0.162182
9987	GOA-2005-BP-SP-VP-Bacteria-random-100-annotUsed-0.2-GOmin-0-4439550406881582-test-BP_500_.oob	0.450116
19692	GOA-2005-BP-SP-VP-Bacteria-random-100-annotUsed-0.2-GOmin-0-4439550406881582-test-BP_500_.oob	0.042572
1901137	GOA-2005-BP-SP-VP-Bacteria-random-100-annotUsed-0.2-GOmin-0-4439550406881582-test-BP_500_.oob	0.042572
6396	GOA-2005-BP-SP-VP-Bacteria-random-100-annotUsed-0.2-GOmin-0-4439550406881582-test-BP_500_.oob	0.020833
72528	GOA-2005-BP-SP-VP-Bacteria-random-100-annotUsed-0.2-GOmin-0-4439550406881582-test-BP_500_.oob	0.042572
19438	GOA-2005-BP-SP-VP-Bacteria-random-100-annotUsed-0.2-GOmin-0-4439550406881582-test-BP_500_.oob	0.06497
6259	GOA-2005-BP-SP-VP-Bacteria-random-100-annotUsed-0.2-GOmin-0-4439550406881582-test-BP_500_.oob	0.088074
44249	GOA-2005-BP-SP-VP-Bacteria-random-100-annotUsed-0.2-GOmin-0-4439550406881582-test-BP_500_.oob	0.216285
1901362	GOA-2005-BP-SP-VP-Bacteria-random-100-annotUsed-0.2-GOmin-0-4439550406881582-test-BP_500_.oob	0.06497
34470	GOA-2005-BP-SP-VP-Bacteria-random-100-annotUsed-0.2-GOmin-0-4439550406881582-test-BP_500_.oob	0.020833
1901360	GOA-2005-BP-SP-VP-Bacteria-random-100-annotUsed-0.2-GOmin-0-4439550406881582-test-BP_500_.oob	0.216285
44238	GOA-2005-BP-SP-VP-Bacteria-random-100-annotUsed-0.2-GOmin-0-4439550406881582-test-BP_500_.oob	0.701649
44237	GOA-2005-BP-SP-VP-Bacteria-random-100-annotUsed-0.2-GOmin-0-4439550406881582-test-BP_500_.oob	0.450116
19318	GOA-2005-BP-SP-VP-Bacteria-random-100-annotUsed-0.2-GOmin-0-4439550406881582-test-BP_500_.oob	0.020833
43412	GOA-2005-BP-SP-VP-Bacteria-random-100-annotUsed-0.2-GOmin-0-4439550406881582-test-BP_500_.oob	0.042572
6725	GOA-2005-BP-SP-VP-Bacteria-random-100-annotUsed-0.2-GOmin-0-4439550406881582-test-BP_500_.oob	0.216285
16070	GOA-2005-BP-SP-VP-Bacteria-random-100-annotUsed-0.2-GOmin-0-4439550406881582-test-BP_500_.oob	0.020833
16072	GOA-2005-BP-SP-VP-Bacteria-random-100-annotUsed-0.2-GOmin-0-4439550406881582-test-BP_500_.oob	0.020833
9124	GOA-2005-BP-SP-VP-Bacteria-random-100-annotUsed-0.2-GOmin-0-4439550406881582-test-BP_500_.oob	0.020833
9123	GOA-2005-BP-SP-VP-Bacteria-random-100-annotUsed-0.2-GOmin-0-4439550406881582-test-BP_500_.oob	0.020833
72527	GOA-2005-BP-SP-VP-Bacteria-random-100-annotUsed-0.2-GOmin-0-4439550406881582-test-BP_500_.oob	0.042572
90407	GOA-2005-BP-SP-VP-Bacteria-random-100-annotUsed-0.2-GOmin-0-4439550406881582-test-BP_500_.oob	0.06497
44763	GOA-2005-BP-SP-VP-Bacteria-random-100-annotUsed-0.2-GOmin-0-4439550406881582-test-BP_500_.oob	0.111936
9117	GOA-2005-BP-SP-VP-Bacteria-random-100-annotUsed-0.2-GOmin-0-4439550406881582-test-BP_500_.oob	0.042572
6364	GOA-2005-BP-SP-VP-Bacteria-random-100-annotUsed-0.2-GOmin-0-4439550406881582-test-BP_500_.oob	0.020833
45184	GOA-2005-BP-SP-VP-Bacteria-random-100-annotUsed-0.2-GOmin-0-4439550406881582-test-BP_500_.oob	0.020833
19637	GOA-2005-BP-SP-VP-Bacteria-random-100-annotUsed-0.2-GOmin-0-4439550406881582-test-BP_500_.oob	0.06497
22613	GOA-2005-BP-SP-VP-Bacteria-random-100-annotUsed-0.2-GOmin-0-4439550406881582-test-BP_500_.oob	0.020833
44281	GOA-2005-BP-SP-VP-Bacteria-random-100-annotUsed-0.2-GOmin-0-4439550406881582-test-BP_500_.oob	0.06497
15031	GOA-2005-BP-SP-VP-Bacteria-random-100-annotUsed-0.2-GOmin-0-4439550406881582-test-BP_500_.oob	0.020833
8104	GOA-2005-BP-SP-VP-Bacteria-random-100-annotUsed-0.2-GOmin-0-4439550406881582-test-BP_500_.oob	0.020833
6753	GOA-2005-BP-SP-VP-Bacteria-random-100-annotUsed-0.2-GOmin-0-4439550406881582-test-BP_500_.oob	0.06497
44271	GOA-2005-BP-SP-VP-Bacteria-random-100-annotUsed-0.2-GOmin-0-4439550406881582-test-BP_500_.oob	0.06497
43170	GOA-2005-BP-SP-VP-Bacteria-random-100-annotUsed-0.2-GOmin-0-4439550406881582-test-BP_500_.oob	0.275011
44267	GOA-2005-BP-SP-VP-Bacteria-random-100-annotUsed-0.2-GOmin-0-4439550406881582-test-BP_500_.oob	0.136616
6221	GOA-2005-BP-SP-VP-Bacteria-random-100-annotUsed-0.2-GOmin-0-4439550406881582-test-BP_500_.oob	0.042572
44260	GOA-2005-BP-SP-VP-Bacteria-random-100-annotUsed-0.2-GOmin-0-4439550406881582-test-BP_500_.oob	0.275011
6220	GOA-2005-BP-SP-VP-Bacteria-random-100-annotUsed-0.2-GOmin-0-4439550406881582-test-BP_500_.oob	0.042572
55086	GOA-2005-BP-SP-VP-Bacteria-random-100-annotUsed-0.2-GOmin-0-4439550406881582-test-BP_500_.oob	0.06497
44425	GOA-2005-BP-SP-VP-Bacteria-random-100-annotUsed-0.2-GOmin-0-4439550406881582-test-CC_500_.oob	0.035714
44424	GOA-2005-BP-SP-VP-Bacteria-random-100-annotUsed-0.2-GOmin-0-4439550406881582-test-CC_500_.oob	0.363114
5623	GOA-2005-BP-SP-VP-Bacteria-random-100-annotUsed-0.2-GOmin-0-4439550406881582-test-CC_500_.oob	0.791089
5737	GOA-2005-BP-SP-VP-Bacteria-random-100-annotUsed-0.2-GOmin-0-4439550406881582-test-CC_500_.oob	0.203616
16021	GOA-2005-BP-SP-VP-Bacteria-random-100-annotUsed-0.2-GOmin-0-4439550406881582-test-CC_500_.oob	0.035714
5622	GOA-2005-BP-SP-VP-Bacteria-random-100-annotUsed-0.2-GOmin-0-4439550406881582-test-CC_500_.oob	0.791089
16020	GOA-2005-BP-SP-VP-Bacteria-random-100-annotUsed-0.2-GOmin-0-4439550406881582-test-CC_500_.oob	0.035714
43228	GOA-2005-BP-SP-VP-Bacteria-random-100-annotUsed-0.2-GOmin-0-4439550406881582-test-CC_500_.oob	0.157801
43229	GOA-2005-BP-SP-VP-Bacteria-random-100-annotUsed-0.2-GOmin-0-4439550406881582-test-CC_500_.oob	0.157801
43226	GOA-2005-BP-SP-VP-Bacteria-random-100-annotUsed-0.2-GOmin-0-4439550406881582-test-CC_500_.oob	0.157801
5840	GOA-2005-BP-SP-VP-Bacteria-random-100-annotUsed-0.2-GOmin-0-4439550406881582-test-CC_500_.oob	0.157801
31224	GOA-2005-BP-SP-VP-Bacteria-random-100-annotUsed-0.2-GOmin-0-4439550406881582-test-CC_500_.oob	0.035714
44444	GOA-2005-BP-SP-VP-Bacteria-random-100-annotUsed-0.2-GOmin-0-4439550406881582-test-CC_500_.oob	0.157801
43232	GOA-2005-BP-SP-VP-Bacteria-random-100-annotUsed-0.2-GOmin-0-4439550406881582-test-CC_500_.oob	0.157801
44464	GOA-2005-BP-SP-VP-Bacteria-random-100-annotUsed-0.2-GOmin-0-4439550406881582-test-CC_500_.oob	0.791089
32991	GOA-2005-BP-SP-VP-Bacteria-random-100-annotUsed-0.2-GOmin-0-4439550406881582-test-CC_500_.oob	0.305581
30529	GOA-2005-BP-SP-VP-Bacteria-random-100-annotUsed-0.2-GOmin-0-4439550406881582-test-CC_500_.oob	0.305581
3824	GOA-2005-BP-SP-VP-Bacteria-random-100-annotUsed-0.2-GOmin-0-4439550406881582-test-MF_500_.oob	0.418796
4620	GOA-2005-BP-SP-VP-Bacteria-random-100-annotUsed-0.2-GOmin-0-4439550406881582-test-MF_500_.oob	0.016667
16788	GOA-2005-BP-SP-VP-Bacteria-random-100-annotUsed-0.2-GOmin-0-4439550406881582-test-MF_500_.oob	0.05156
287	GOA-2005-BP-SP-VP-Bacteria-random-100-annotUsed-0.2-GOmin-0-4439550406881582-test-MF_500_.oob	0.016667
46872	GOA-2005-BP-SP-VP-Bacteria-random-100-annotUsed-0.2-GOmin-0-4439550406881582-test-MF_500_.oob	0.016667
5488	GOA-2005-BP-SP-VP-Bacteria-random-100-annotUsed-0.2-GOmin-0-4439550406881582-test-MF_500_.oob	0.146855
16787	GOA-2005-BP-SP-VP-Bacteria-random-100-annotUsed-0.2-GOmin-0-4439550406881582-test-MF_500_.oob	0.088189
3700	GOA-2005-BP-SP-VP-Bacteria-random-100-annotUsed-0.2-GOmin-0-4439550406881582-test-MF_500_.oob	0.016667
4629	GOA-2005-BP-SP-VP-Bacteria-random-100-annotUsed-0.2-GOmin-0-4439550406881582-test-MF_500_.oob	0.016667
8649	GOA-2005-BP-SP-VP-Bacteria-random-100-annotUsed-0.2-GOmin-0-4439550406881582-test-MF_500_.oob	0.016667
4150	GOA-2005-BP-SP-VP-Bacteria-random-100-annotUsed-0.2-GOmin-0-4439550406881582-test-MF_500_.oob	0.016667
16773	GOA-2005-BP-SP-VP-Bacteria-random-100-annotUsed-0.2-GOmin-0-4439550406881582-test-MF_500_.oob	0.016667
35639	GOA-2005-BP-SP-VP-Bacteria-random-100-annotUsed-0.2-GOmin-0-4439550406881582-test-MF_500_.oob	0.016667
16772	GOA-2005-BP-SP-VP-Bacteria-random-100-annotUsed-0.2-GOmin-0-4439550406881582-test-MF_500_.oob	0.016667
4518	GOA-2005-BP-SP-VP-Bacteria-random-100-annotUsed-0.2-GOmin-0-4439550406881582-test-MF_500_.oob	0.033908
17076	GOA-2005-BP-SP-VP-Bacteria-random-100-annotUsed-0.2-GOmin-0-4439550406881582-test-MF_500_.oob	0.016667
36094	GOA-2005-BP-SP-VP-Bacteria-random-100-annotUsed-0.2-GOmin-0-4439550406881582-test-MF_500_.oob	0.016667
32555	GOA-2005-BP-SP-VP-Bacteria-random-100-annotUsed-0.2-GOmin-0-4439550406881582-test-MF_500_.oob	0.016667
1883	GOA-2005-BP-SP-VP-Bacteria-random-100-annotUsed-0.2-GOmin-0-4439550406881582-test-MF_500_.oob	0.016667
16829	GOA-2005-BP-SP-VP-Bacteria-random-100-annotUsed-0.2-GOmin-0-4439550406881582-test-MF_500_.oob	0.016667
1882	GOA-2005-BP-SP-VP-Bacteria-random-100-annotUsed-0.2-GOmin-0-4439550406881582-test-MF_500_.oob	0.016667
16830	GOA-2005-BP-SP-VP-Bacteria-random-100-annotUsed-0.2-GOmin-0-4439550406881582-test-MF_500_.oob	0.016667
19200	GOA-2005-BP-SP-VP-Bacteria-random-100-annotUsed-0.2-GOmin-0-4439550406881582-test-MF_500_.oob	0.016667
32553	GOA-2005-BP-SP-VP-Bacteria-random-100-annotUsed-0.2-GOmin-0-4439550406881582-test-MF_500_.oob	0.016667
5198	GOA-2005-BP-SP-VP-Bacteria-random-100-annotUsed-0.2-GOmin-0-4439550406881582-test-MF_500_.oob	0.05156
3677	GOA-2005-BP-SP-VP-Bacteria-random-100-annotUsed-0.2-GOmin-0-4439550406881582-test-MF_500_.oob	0.016667
32559	GOA-2005-BP-SP-VP-Bacteria-random-100-annotUsed-0.2-GOmin-0-4439550406881582-test-MF_500_.oob	0.016667
3676	GOA-2005-BP-SP-VP-Bacteria-random-100-annotUsed-0.2-GOmin-0-4439550406881582-test-MF_500_.oob	0.088189
3916	GOA-2005-BP-SP-VP-Bacteria-random-100-annotUsed-0.2-GOmin-0-4439550406881582-test-MF_500_.oob	0.016667
8168	GOA-2005-BP-SP-VP-Bacteria-random-100-annotUsed-0.2-GOmin-0-4439550406881582-test-MF_500_.oob	0.016667
16301	GOA-2005-BP-SP-VP-Bacteria-random-100-annotUsed-0.2-GOmin-0-4439550406881582-test-MF_500_.oob	0.016667
16298	GOA-2005-BP-SP-VP-Bacteria-random-100-annotUsed-0.2-GOmin-0-4439550406881582-test-MF_500_.oob	0.016667
8173	GOA-2005-BP-SP-VP-Bacteria-random-100-annotUsed-0.2-GOmin-0-4439550406881582-test-MF_500_.oob	0.016667
166	GOA-2005-BP-SP-VP-Bacteria-random-100-annotUsed-0.2-GOmin-0-4439550406881582-test-MF_500_.oob	0.016667
32550	GOA-2005-BP-SP-VP-Bacteria-random-100-annotUsed-0.2-GOmin-0-4439550406881582-test-MF_500_.oob	0.016667
32549	GOA-2005-BP-SP-VP-Bacteria-random-100-annotUsed-0.2-GOmin-0-4439550406881582-test-MF_500_.oob	0.016667
1901265	GOA-2005-BP-SP-VP-Bacteria-random-100-annotUsed-0.2-GOmin-0-4439550406881582-test-MF_500_.oob	0.016667
4335	GOA-2005-BP-SP-VP-Bacteria-random-100-annotUsed-0.2-GOmin-0-4439550406881582-test-MF_500_.oob	0.016667
30554	GOA-2005-BP-SP-VP-Bacteria-random-100-annotUsed-0.2-GOmin-0-4439550406881582-test-MF_500_.oob	0.016667
1901363	GOA-2005-BP-SP-VP-Bacteria-random-100-annotUsed-0.2-GOmin-0-4439550406881582-test-MF_500_.oob	0.126762
43167	GOA-2005-BP-SP-VP-Bacteria-random-100-annotUsed-0.2-GOmin-0-4439550406881582-test-MF_500_.oob	0.033908
16853	GOA-2005-BP-SP-VP-Bacteria-random-100-annotUsed-0.2-GOmin-0-4439550406881582-test-MF_500_.oob	0.033908
8757	GOA-2005-BP-SP-VP-Bacteria-random-100-annotUsed-0.2-GOmin-0-4439550406881582-test-MF_500_.oob	0.016667
8081	GOA-2005-BP-SP-VP-Bacteria-random-100-annotUsed-0.2-GOmin-0-4439550406881582-test-MF_500_.oob	0.016667
16832	GOA-2005-BP-SP-VP-Bacteria-random-100-annotUsed-0.2-GOmin-0-4439550406881582-test-MF_500_.oob	0.016667
97159	GOA-2005-BP-SP-VP-Bacteria-random-100-annotUsed-0.2-GOmin-0-4439550406881582-test-MF_500_.oob	0.126762
3735	GOA-2005-BP-SP-VP-Bacteria-random-100-annotUsed-0.2-GOmin-0-4439550406881582-test-MF_500_.oob	0.05156
1071	GOA-2005-BP-SP-VP-Bacteria-random-100-annotUsed-0.2-GOmin-0-4439550406881582-test-MF_500_.oob	0.016667
5524	GOA-2005-BP-SP-VP-Bacteria-random-100-annotUsed-0.2-GOmin-0-4439550406881582-test-MF_500_.oob	0.016667
16491	GOA-2005-BP-SP-VP-Bacteria-random-100-annotUsed-0.2-GOmin-0-4439550406881582-test-MF_500_.oob	0.016667
43169	GOA-2005-BP-SP-VP-Bacteria-random-100-annotUsed-0.2-GOmin-0-4439550406881582-test-MF_500_.oob	0.016667
42578	GOA-2005-BP-SP-VP-Bacteria-random-100-annotUsed-0.2-GOmin-0-4439550406881582-test-MF_500_.oob	0.016667
43168	GOA-2005-BP-SP-VP-Bacteria-random-100-annotUsed-0.2-GOmin-0-4439550406881582-test-MF_500_.oob	0.016667
16874	GOA-2005-BP-SP-VP-Bacteria-random-100-annotUsed-0.2-GOmin-0-4439550406881582-test-MF_500_.oob	0.016667
16740	GOA-2005-BP-SP-VP-Bacteria-random-100-annotUsed-0.2-GOmin-0-4439550406881582-test-MF_500_.oob	0.167534
16741	GOA-2005-BP-SP-VP-Bacteria-random-100-annotUsed-0.2-GOmin-0-4439550406881582-test-MF_500_.oob	0.016667
97367	GOA-2005-BP-SP-VP-Bacteria-random-100-annotUsed-0.2-GOmin-0-4439550406881582-test-MF_500_.oob	0.016667
3723	GOA-2005-BP-SP-VP-Bacteria-random-100-annotUsed-0.2-GOmin-0-4439550406881582-test-MF_500_.oob	0.069645
71496	GOA-2005-BP-SP-VP-Bacteria-random-100-annotUsed-0.2-GOmin-0-770276627930860-test-BP_500_.oob	0.019231
46385	GOA-2005-BP-SP-VP-Bacteria-random-100-annotUsed-0.2-GOmin-0-770276627930860-test-BP_500_.oob	0.019231
6810	GOA-2005-BP-SP-VP-Bacteria-random-100-annotUsed-0.2-GOmin-0-770276627930860-test-BP_500_.oob	0.019231
31326	GOA-2005-BP-SP-VP-Bacteria-random-100-annotUsed-0.2-GOmin-0-770276627930860-test-BP_500_.oob	0.039231
1901566	GOA-2005-BP-SP-VP-Bacteria-random-100-annotUsed-0.2-GOmin-0-770276627930860-test-BP_500_.oob	0.019231
1901293	GOA-2005-BP-SP-VP-Bacteria-random-100-annotUsed-0.2-GOmin-0-770276627930860-test-BP_500_.oob	0.039231
9219	GOA-2005-BP-SP-VP-Bacteria-random-100-annotUsed-0.2-GOmin-0-770276627930860-test-BP_500_.oob	0.019231
6807	GOA-2005-BP-SP-VP-Bacteria-random-100-annotUsed-0.2-GOmin-0-770276627930860-test-BP_500_.oob	0.102713
1901564	GOA-2005-BP-SP-VP-Bacteria-random-100-annotUsed-0.2-GOmin-0-770276627930860-test-BP_500_.oob	0.019231
19538	GOA-2005-BP-SP-VP-Bacteria-random-100-annotUsed-0.2-GOmin-0-770276627930860-test-BP_500_.oob	0.172318
31323	GOA-2005-BP-SP-VP-Bacteria-random-100-annotUsed-0.2-GOmin-0-770276627930860-test-BP_500_.oob	0.039231
5975	GOA-2005-BP-SP-VP-Bacteria-random-100-annotUsed-0.2-GOmin-0-770276627930860-test-BP_500_.oob	0.125169
9221	GOA-2005-BP-SP-VP-Bacteria-random-100-annotUsed-0.2-GOmin-0-770276627930860-test-BP_500_.oob	0.019231
44723	GOA-2005-BP-SP-VP-Bacteria-random-100-annotUsed-0.2-GOmin-0-770276627930860-test-BP_500_.oob	0.059786
9058	GOA-2005-BP-SP-VP-Bacteria-random-100-annotUsed-0.2-GOmin-0-770276627930860-test-BP_500_.oob	0.197131
6796	GOA-2005-BP-SP-VP-Bacteria-random-100-annotUsed-0.2-GOmin-0-770276627930860-test-BP_500_.oob	0.039231
9059	GOA-2005-BP-SP-VP-Bacteria-random-100-annotUsed-0.2-GOmin-0-770276627930860-test-BP_500_.oob	0.148352
6793	GOA-2005-BP-SP-VP-Bacteria-random-100-annotUsed-0.2-GOmin-0-770276627930860-test-BP_500_.oob	0.039231
33036	GOA-2005-BP-SP-VP-Bacteria-random-100-annotUsed-0.2-GOmin-0-770276627930860-test-BP_500_.oob	0.019231
51179	GOA-2005-BP-SP-VP-Bacteria-random-100-annotUsed-0.2-GOmin-0-770276627930860-test-BP_500_.oob	0.019231
44711	GOA-2005-BP-SP-VP-Bacteria-random-100-annotUsed-0.2-GOmin-0-770276627930860-test-BP_500_.oob	0.039231
90304	GOA-2005-BP-SP-VP-Bacteria-random-100-annotUsed-0.2-GOmin-0-770276627930860-test-BP_500_.oob	0.059786
8152	GOA-2005-BP-SP-VP-Bacteria-random-100-annotUsed-0.2-GOmin-0-770276627930860-test-BP_500_.oob	0.658754
44710	GOA-2005-BP-SP-VP-Bacteria-random-100-annotUsed-0.2-GOmin-0-770276627930860-test-BP_500_.oob	0.125169
51171	GOA-2005-BP-SP-VP-Bacteria-random-100-annotUsed-0.2-GOmin-0-770276627930860-test-BP_500_.oob	0.039231
46903	GOA-2005-BP-SP-VP-Bacteria-random-100-annotUsed-0.2-GOmin-0-770276627930860-test-BP_500_.oob	0.019231
34641	GOA-2005-BP-SP-VP-Bacteria-random-100-annotUsed-0.2-GOmin-0-770276627930860-test-BP_500_.oob	0.102713
44699	GOA-2005-BP-SP-VP-Bacteria-random-100-annotUsed-0.2-GOmin-0-770276627930860-test-BP_500_.oob	0.197131
34645	GOA-2005-BP-SP-VP-Bacteria-random-100-annotUsed-0.2-GOmin-0-770276627930860-test-BP_500_.oob	0.148352
9262	GOA-2005-BP-SP-VP-Bacteria-random-100-annotUsed-0.2-GOmin-0-770276627930860-test-BP_500_.oob	0.019231
9263	GOA-2005-BP-SP-VP-Bacteria-random-100-annotUsed-0.2-GOmin-0-770276627930860-test-BP_500_.oob	0.019231
51252	GOA-2005-BP-SP-VP-Bacteria-random-100-annotUsed-0.2-GOmin-0-770276627930860-test-BP_500_.oob	0.039231
34654	GOA-2005-BP-SP-VP-Bacteria-random-100-annotUsed-0.2-GOmin-0-770276627930860-test-BP_500_.oob	0.039231
33554	GOA-2005-BP-SP-VP-Bacteria-random-100-annotUsed-0.2-GOmin-0-770276627930860-test-BP_500_.oob	0.059786
19219	GOA-2005-BP-SP-VP-Bacteria-random-100-annotUsed-0.2-GOmin-0-770276627930860-test-BP_500_.oob	0.039231
6281	GOA-2005-BP-SP-VP-Bacteria-random-100-annotUsed-0.2-GOmin-0-770276627930860-test-BP_500_.oob	0.019231
60255	GOA-2005-BP-SP-VP-Bacteria-random-100-annotUsed-0.2-GOmin-0-770276627930860-test-BP_500_.oob	0.039231
80090	GOA-2005-BP-SP-VP-Bacteria-random-100-annotUsed-0.2-GOmin-0-770276627930860-test-BP_500_.oob	0.039231
6284	GOA-2005-BP-SP-VP-Bacteria-random-100-annotUsed-0.2-GOmin-0-770276627930860-test-BP_500_.oob	0.019231
19222	GOA-2005-BP-SP-VP-Bacteria-random-100-annotUsed-0.2-GOmin-0-770276627930860-test-BP_500_.oob	0.039231
18130	GOA-2005-BP-SP-VP-Bacteria-random-100-annotUsed-0.2-GOmin-0-770276627930860-test-BP_500_.oob	0.039231
9265	GOA-2005-BP-SP-VP-Bacteria-random-100-annotUsed-0.2-GOmin-0-770276627930860-test-BP_500_.oob	0.019231
10468	GOA-2005-BP-SP-VP-Bacteria-random-100-annotUsed-0.2-GOmin-0-770276627930860-test-BP_500_.oob	0.039231
9991	GOA-2005-BP-SP-VP-Bacteria-random-100-annotUsed-0.2-GOmin-0-770276627930860-test-BP_500_.oob	0.019231
51234	GOA-2005-BP-SP-VP-Bacteria-random-100-annotUsed-0.2-GOmin-0-770276627930860-test-BP_500_.oob	0.019231
51716	GOA-2005-BP-SP-VP-Bacteria-random-100-annotUsed-0.2-GOmin-0-770276627930860-test-BP_500_.oob	0.059786
50896	GOA-2005-BP-SP-VP-Bacteria-random-100-annotUsed-0.2-GOmin-0-770276627930860-test-BP_500_.oob	0.059786
10467	GOA-2005-BP-SP-VP-Bacteria-random-100-annotUsed-0.2-GOmin-0-770276627930860-test-BP_500_.oob	0.148352
9987	GOA-2005-BP-SP-VP-Bacteria-random-100-annotUsed-0.2-GOmin-0-770276627930860-test-BP_500_.oob	0.559443
2000112	GOA-2005-BP-SP-VP-Bacteria-random-100-annotUsed-0.2-GOmin-0-770276627930860-test-BP_500_.oob	0.039231
44249	GOA-2005-BP-SP-VP-Bacteria-random-100-annotUsed-0.2-GOmin-0-770276627930860-test-BP_500_.oob	0.197131
44238	GOA-2005-BP-SP-VP-Bacteria-random-100-annotUsed-0.2-GOmin-0-770276627930860-test-BP_500_.oob	0.559443
44237	GOA-2005-BP-SP-VP-Bacteria-random-100-annotUsed-0.2-GOmin-0-770276627930860-test-BP_500_.oob	0.437883
9306	GOA-2005-BP-SP-VP-Bacteria-random-100-annotUsed-0.2-GOmin-0-770276627930860-test-BP_500_.oob	0.019231
44763	GOA-2005-BP-SP-VP-Bacteria-random-100-annotUsed-0.2-GOmin-0-770276627930860-test-BP_500_.oob	0.197131
44281	GOA-2005-BP-SP-VP-Bacteria-random-100-annotUsed-0.2-GOmin-0-770276627930860-test-BP_500_.oob	0.102713
44765	GOA-2005-BP-SP-VP-Bacteria-random-100-annotUsed-0.2-GOmin-0-770276627930860-test-BP_500_.oob	0.019231
15031	GOA-2005-BP-SP-VP-Bacteria-random-100-annotUsed-0.2-GOmin-0-770276627930860-test-BP_500_.oob	0.019231
19751	GOA-2005-BP-SP-VP-Bacteria-random-100-annotUsed-0.2-GOmin-0-770276627930860-test-BP_500_.oob	0.059786
8104	GOA-2005-BP-SP-VP-Bacteria-random-100-annotUsed-0.2-GOmin-0-770276627930860-test-BP_500_.oob	0.019231
6355	GOA-2005-BP-SP-VP-Bacteria-random-100-annotUsed-0.2-GOmin-0-770276627930860-test-BP_500_.oob	0.039231
44271	GOA-2005-BP-SP-VP-Bacteria-random-100-annotUsed-0.2-GOmin-0-770276627930860-test-BP_500_.oob	0.039231
43170	GOA-2005-BP-SP-VP-Bacteria-random-100-annotUsed-0.2-GOmin-0-770276627930860-test-BP_500_.oob	0.2496
44267	GOA-2005-BP-SP-VP-Bacteria-random-100-annotUsed-0.2-GOmin-0-770276627930860-test-BP_500_.oob	0.172318
44260	GOA-2005-BP-SP-VP-Bacteria-random-100-annotUsed-0.2-GOmin-0-770276627930860-test-BP_500_.oob	0.2496
44262	GOA-2005-BP-SP-VP-Bacteria-random-100-annotUsed-0.2-GOmin-0-770276627930860-test-BP_500_.oob	0.059786
7154	GOA-2005-BP-SP-VP-Bacteria-random-100-annotUsed-0.2-GOmin-0-770276627930860-test-BP_500_.oob	0.019231
50789	GOA-2005-BP-SP-VP-Bacteria-random-100-annotUsed-0.2-GOmin-0-770276627930860-test-BP_500_.oob	0.039231
9889	GOA-2005-BP-SP-VP-Bacteria-random-100-annotUsed-0.2-GOmin-0-770276627930860-test-BP_500_.oob	0.039231
50794	GOA-2005-BP-SP-VP-Bacteria-random-100-annotUsed-0.2-GOmin-0-770276627930860-test-BP_500_.oob	0.039231
1901576	GOA-2005-BP-SP-VP-Bacteria-random-100-annotUsed-0.2-GOmin-0-770276627930860-test-BP_500_.oob	0.197131
9605	GOA-2005-BP-SP-VP-Bacteria-random-100-annotUsed-0.2-GOmin-0-770276627930860-test-BP_500_.oob	0.019231
9197	GOA-2005-BP-SP-VP-Bacteria-random-100-annotUsed-0.2-GOmin-0-770276627930860-test-BP_500_.oob	0.019231
9196	GOA-2005-BP-SP-VP-Bacteria-random-100-annotUsed-0.2-GOmin-0-770276627930860-test-BP_500_.oob	0.019231
9186	GOA-2005-BP-SP-VP-Bacteria-random-100-annotUsed-0.2-GOmin-0-770276627930860-test-BP_500_.oob	0.019231
6457	GOA-2005-BP-SP-VP-Bacteria-random-100-annotUsed-0.2-GOmin-0-770276627930860-test-BP_500_.oob	0.019231
9189	GOA-2005-BP-SP-VP-Bacteria-random-100-annotUsed-0.2-GOmin-0-770276627930860-test-BP_500_.oob	0.019231
2001141	GOA-2005-BP-SP-VP-Bacteria-random-100-annotUsed-0.2-GOmin-0-770276627930860-test-BP_500_.oob	0.039231
1901135	GOA-2005-BP-SP-VP-Bacteria-random-100-annotUsed-0.2-GOmin-0-770276627930860-test-BP_500_.oob	0.019231
6950	GOA-2005-BP-SP-VP-Bacteria-random-100-annotUsed-0.2-GOmin-0-770276627930860-test-BP_500_.oob	0.059786
6139	GOA-2005-BP-SP-VP-Bacteria-random-100-annotUsed-0.2-GOmin-0-770276627930860-test-BP_500_.oob	0.102713
46483	GOA-2005-BP-SP-VP-Bacteria-random-100-annotUsed-0.2-GOmin-0-770276627930860-test-BP_500_.oob	0.102713
1901615	GOA-2005-BP-SP-VP-Bacteria-random-100-annotUsed-0.2-GOmin-0-770276627930860-test-BP_500_.oob	0.059786
46072	GOA-2005-BP-SP-VP-Bacteria-random-100-annotUsed-0.2-GOmin-0-770276627930860-test-BP_500_.oob	0.019231
6413	GOA-2005-BP-SP-VP-Bacteria-random-100-annotUsed-0.2-GOmin-0-770276627930860-test-BP_500_.oob	0.019231
6412	GOA-2005-BP-SP-VP-Bacteria-random-100-annotUsed-0.2-GOmin-0-770276627930860-test-BP_500_.oob	0.148352
32940	GOA-2005-BP-SP-VP-Bacteria-random-100-annotUsed-0.2-GOmin-0-770276627930860-test-BP_500_.oob	0.019231
9161	GOA-2005-BP-SP-VP-Bacteria-random-100-annotUsed-0.2-GOmin-0-770276627930860-test-BP_500_.oob	0.019231
9394	GOA-2005-BP-SP-VP-Bacteria-random-100-annotUsed-0.2-GOmin-0-770276627930860-test-BP_500_.oob	0.019231
9165	GOA-2005-BP-SP-VP-Bacteria-random-100-annotUsed-0.2-GOmin-0-770276627930860-test-BP_500_.oob	0.019231
71702	GOA-2005-BP-SP-VP-Bacteria-random-100-annotUsed-0.2-GOmin-0-770276627930860-test-BP_500_.oob	0.019231
71704	GOA-2005-BP-SP-VP-Bacteria-random-100-annotUsed-0.2-GOmin-0-770276627930860-test-BP_500_.oob	0.559443
6974	GOA-2005-BP-SP-VP-Bacteria-random-100-annotUsed-0.2-GOmin-0-770276627930860-test-BP_500_.oob	0.039231
51641	GOA-2005-BP-SP-VP-Bacteria-random-100-annotUsed-0.2-GOmin-0-770276627930860-test-BP_500_.oob	0.019231
9156	GOA-2005-BP-SP-VP-Bacteria-random-100-annotUsed-0.2-GOmin-0-770276627930860-test-BP_500_.oob	0.019231
1901137	GOA-2005-BP-SP-VP-Bacteria-random-100-annotUsed-0.2-GOmin-0-770276627930860-test-BP_500_.oob	0.019231
19692	GOA-2005-BP-SP-VP-Bacteria-random-100-annotUsed-0.2-GOmin-0-770276627930860-test-BP_500_.oob	0.019231
51649	GOA-2005-BP-SP-VP-Bacteria-random-100-annotUsed-0.2-GOmin-0-770276627930860-test-BP_500_.oob	0.019231
19438	GOA-2005-BP-SP-VP-Bacteria-random-100-annotUsed-0.2-GOmin-0-770276627930860-test-BP_500_.oob	0.039231
72528	GOA-2005-BP-SP-VP-Bacteria-random-100-annotUsed-0.2-GOmin-0-770276627930860-test-BP_500_.oob	0.019231
65007	GOA-2005-BP-SP-VP-Bacteria-random-100-annotUsed-0.2-GOmin-0-770276627930860-test-BP_500_.oob	0.039231
6259	GOA-2005-BP-SP-VP-Bacteria-random-100-annotUsed-0.2-GOmin-0-770276627930860-test-BP_500_.oob	0.059786
1901362	GOA-2005-BP-SP-VP-Bacteria-random-100-annotUsed-0.2-GOmin-0-770276627930860-test-BP_500_.oob	0.039231
1901360	GOA-2005-BP-SP-VP-Bacteria-random-100-annotUsed-0.2-GOmin-0-770276627930860-test-BP_500_.oob	0.102713
9138	GOA-2005-BP-SP-VP-Bacteria-random-100-annotUsed-0.2-GOmin-0-770276627930860-test-BP_500_.oob	0.019231
9139	GOA-2005-BP-SP-VP-Bacteria-random-100-annotUsed-0.2-GOmin-0-770276627930860-test-BP_500_.oob	0.019231
9133	GOA-2005-BP-SP-VP-Bacteria-random-100-annotUsed-0.2-GOmin-0-770276627930860-test-BP_500_.oob	0.019231
9132	GOA-2005-BP-SP-VP-Bacteria-random-100-annotUsed-0.2-GOmin-0-770276627930860-test-BP_500_.oob	0.019231
6725	GOA-2005-BP-SP-VP-Bacteria-random-100-annotUsed-0.2-GOmin-0-770276627930860-test-BP_500_.oob	0.102713
9124	GOA-2005-BP-SP-VP-Bacteria-random-100-annotUsed-0.2-GOmin-0-770276627930860-test-BP_500_.oob	0.019231
9123	GOA-2005-BP-SP-VP-Bacteria-random-100-annotUsed-0.2-GOmin-0-770276627930860-test-BP_500_.oob	0.019231
72527	GOA-2005-BP-SP-VP-Bacteria-random-100-annotUsed-0.2-GOmin-0-770276627930860-test-BP_500_.oob	0.019231
9432	GOA-2005-BP-SP-VP-Bacteria-random-100-annotUsed-0.2-GOmin-0-770276627930860-test-BP_500_.oob	0.019231
90407	GOA-2005-BP-SP-VP-Bacteria-random-100-annotUsed-0.2-GOmin-0-770276627930860-test-BP_500_.oob	0.039231
9117	GOA-2005-BP-SP-VP-Bacteria-random-100-annotUsed-0.2-GOmin-0-770276627930860-test-BP_500_.oob	0.019231
45184	GOA-2005-BP-SP-VP-Bacteria-random-100-annotUsed-0.2-GOmin-0-770276627930860-test-BP_500_.oob	0.019231
6071	GOA-2005-BP-SP-VP-Bacteria-random-100-annotUsed-0.2-GOmin-0-770276627930860-test-BP_500_.oob	0.059786
19637	GOA-2005-BP-SP-VP-Bacteria-random-100-annotUsed-0.2-GOmin-0-770276627930860-test-BP_500_.oob	0.039231
19400	GOA-2005-BP-SP-VP-Bacteria-random-100-annotUsed-0.2-GOmin-0-770276627930860-test-BP_500_.oob	0.059786
6066	GOA-2005-BP-SP-VP-Bacteria-random-100-annotUsed-0.2-GOmin-0-770276627930860-test-BP_500_.oob	0.059786
6233	GOA-2005-BP-SP-VP-Bacteria-random-100-annotUsed-0.2-GOmin-0-770276627930860-test-BP_500_.oob	0.019231
6753	GOA-2005-BP-SP-VP-Bacteria-random-100-annotUsed-0.2-GOmin-0-770276627930860-test-BP_500_.oob	0.039231
6221	GOA-2005-BP-SP-VP-Bacteria-random-100-annotUsed-0.2-GOmin-0-770276627930860-test-BP_500_.oob	0.019231
6220	GOA-2005-BP-SP-VP-Bacteria-random-100-annotUsed-0.2-GOmin-0-770276627930860-test-BP_500_.oob	0.019231
10556	GOA-2005-BP-SP-VP-Bacteria-random-100-annotUsed-0.2-GOmin-0-770276627930860-test-BP_500_.oob	0.039231
55086	GOA-2005-BP-SP-VP-Bacteria-random-100-annotUsed-0.2-GOmin-0-770276627930860-test-BP_500_.oob	0.039231
31668	GOA-2005-BP-SP-VP-Bacteria-random-100-annotUsed-0.2-GOmin-0-770276627930860-test-BP_500_.oob	0.019231
44424	GOA-2005-BP-SP-VP-Bacteria-random-100-annotUsed-0.2-GOmin-0-770276627930860-test-CC_500_.oob	0.419377
44391	GOA-2005-BP-SP-VP-Bacteria-random-100-annotUsed-0.2-GOmin-0-770276627930860-test-CC_500_.oob	0.095455
5623	GOA-2005-BP-SP-VP-Bacteria-random-100-annotUsed-0.2-GOmin-0-770276627930860-test-CC_500_.oob	1.0
5737	GOA-2005-BP-SP-VP-Bacteria-random-100-annotUsed-0.2-GOmin-0-770276627930860-test-CC_500_.oob	0.340759
15934	GOA-2005-BP-SP-VP-Bacteria-random-100-annotUsed-0.2-GOmin-0-770276627930860-test-CC_500_.oob	0.095455
5622	GOA-2005-BP-SP-VP-Bacteria-random-100-annotUsed-0.2-GOmin-0-770276627930860-test-CC_500_.oob	1.0
43228	GOA-2005-BP-SP-VP-Bacteria-random-100-annotUsed-0.2-GOmin-0-770276627930860-test-CC_500_.oob	0.270693
43229	GOA-2005-BP-SP-VP-Bacteria-random-100-annotUsed-0.2-GOmin-0-770276627930860-test-CC_500_.oob	0.270693
43226	GOA-2005-BP-SP-VP-Bacteria-random-100-annotUsed-0.2-GOmin-0-770276627930860-test-CC_500_.oob	0.270693
44422	GOA-2005-BP-SP-VP-Bacteria-random-100-annotUsed-0.2-GOmin-0-770276627930860-test-CC_500_.oob	0.095455
5840	GOA-2005-BP-SP-VP-Bacteria-random-100-annotUsed-0.2-GOmin-0-770276627930860-test-CC_500_.oob	0.270693
44444	GOA-2005-BP-SP-VP-Bacteria-random-100-annotUsed-0.2-GOmin-0-770276627930860-test-CC_500_.oob	0.270693
43232	GOA-2005-BP-SP-VP-Bacteria-random-100-annotUsed-0.2-GOmin-0-770276627930860-test-CC_500_.oob	0.270693
44446	GOA-2005-BP-SP-VP-Bacteria-random-100-annotUsed-0.2-GOmin-0-770276627930860-test-CC_500_.oob	0.095455
44464	GOA-2005-BP-SP-VP-Bacteria-random-100-annotUsed-0.2-GOmin-0-770276627930860-test-CC_500_.oob	1.0
32991	GOA-2005-BP-SP-VP-Bacteria-random-100-annotUsed-0.2-GOmin-0-770276627930860-test-CC_500_.oob	0.340759
30529	GOA-2005-BP-SP-VP-Bacteria-random-100-annotUsed-0.2-GOmin-0-770276627930860-test-CC_500_.oob	0.340759
3824	GOA-2005-BP-SP-VP-Bacteria-random-100-annotUsed-0.2-GOmin-0-770276627930860-test-MF_500_.oob	0.529724
19843	GOA-2005-BP-SP-VP-Bacteria-random-100-annotUsed-0.2-GOmin-0-770276627930860-test-MF_500_.oob	0.302585
4812	GOA-2005-BP-SP-VP-Bacteria-random-100-annotUsed-0.2-GOmin-0-770276627930860-test-MF_500_.oob	0.014706
1901363	GOA-2005-BP-SP-VP-Bacteria-random-100-annotUsed-0.2-GOmin-0-770276627930860-test-MF_500_.oob	0.147937
4620	GOA-2005-BP-SP-VP-Bacteria-random-100-annotUsed-0.2-GOmin-0-770276627930860-test-MF_500_.oob	0.014706
16788	GOA-2005-BP-SP-VP-Bacteria-random-100-annotUsed-0.2-GOmin-0-770276627930860-test-MF_500_.oob	0.045325
5488	GOA-2005-BP-SP-VP-Bacteria-random-100-annotUsed-0.2-GOmin-0-770276627930860-test-MF_500_.oob	0.147937
16787	GOA-2005-BP-SP-VP-Bacteria-random-100-annotUsed-0.2-GOmin-0-770276627930860-test-MF_500_.oob	0.110674
16462	GOA-2005-BP-SP-VP-Bacteria-random-100-annotUsed-0.2-GOmin-0-770276627930860-test-MF_500_.oob	0.029857
16853	GOA-2005-BP-SP-VP-Bacteria-random-100-annotUsed-0.2-GOmin-0-770276627930860-test-MF_500_.oob	0.029857
8757	GOA-2005-BP-SP-VP-Bacteria-random-100-annotUsed-0.2-GOmin-0-770276627930860-test-MF_500_.oob	0.014706
4629	GOA-2005-BP-SP-VP-Bacteria-random-100-annotUsed-0.2-GOmin-0-770276627930860-test-MF_500_.oob	0.014706
8649	GOA-2005-BP-SP-VP-Bacteria-random-100-annotUsed-0.2-GOmin-0-770276627930860-test-MF_500_.oob	0.014706
8889	GOA-2005-BP-SP-VP-Bacteria-random-100-annotUsed-0.2-GOmin-0-770276627930860-test-MF_500_.oob	0.029857
8081	GOA-2005-BP-SP-VP-Bacteria-random-100-annotUsed-0.2-GOmin-0-770276627930860-test-MF_500_.oob	0.029857
8094	GOA-2005-BP-SP-VP-Bacteria-random-100-annotUsed-0.2-GOmin-0-770276627930860-test-MF_500_.oob	0.029857
16773	GOA-2005-BP-SP-VP-Bacteria-random-100-annotUsed-0.2-GOmin-0-770276627930860-test-MF_500_.oob	0.014706
16772	GOA-2005-BP-SP-VP-Bacteria-random-100-annotUsed-0.2-GOmin-0-770276627930860-test-MF_500_.oob	0.045325
97159	GOA-2005-BP-SP-VP-Bacteria-random-100-annotUsed-0.2-GOmin-0-770276627930860-test-MF_500_.oob	0.147937
42623	GOA-2005-BP-SP-VP-Bacteria-random-100-annotUsed-0.2-GOmin-0-770276627930860-test-MF_500_.oob	0.029857
4518	GOA-2005-BP-SP-VP-Bacteria-random-100-annotUsed-0.2-GOmin-0-770276627930860-test-MF_500_.oob	0.014706
16829	GOA-2005-BP-SP-VP-Bacteria-random-100-annotUsed-0.2-GOmin-0-770276627930860-test-MF_500_.oob	0.014706
3735	GOA-2005-BP-SP-VP-Bacteria-random-100-annotUsed-0.2-GOmin-0-770276627930860-test-MF_500_.oob	0.029857
5198	GOA-2005-BP-SP-VP-Bacteria-random-100-annotUsed-0.2-GOmin-0-770276627930860-test-MF_500_.oob	0.029857
3677	GOA-2005-BP-SP-VP-Bacteria-random-100-annotUsed-0.2-GOmin-0-770276627930860-test-MF_500_.oob	0.045325
3918	GOA-2005-BP-SP-VP-Bacteria-random-100-annotUsed-0.2-GOmin-0-770276627930860-test-MF_500_.oob	0.029857
3676	GOA-2005-BP-SP-VP-Bacteria-random-100-annotUsed-0.2-GOmin-0-770276627930860-test-MF_500_.oob	0.147937
3916	GOA-2005-BP-SP-VP-Bacteria-random-100-annotUsed-0.2-GOmin-0-770276627930860-test-MF_500_.oob	0.029857
8168	GOA-2005-BP-SP-VP-Bacteria-random-100-annotUsed-0.2-GOmin-0-770276627930860-test-MF_500_.oob	0.014706
61505	GOA-2005-BP-SP-VP-Bacteria-random-100-annotUsed-0.2-GOmin-0-770276627930860-test-MF_500_.oob	0.029857
8170	GOA-2005-BP-SP-VP-Bacteria-random-100-annotUsed-0.2-GOmin-0-770276627930860-test-MF_500_.oob	0.014706
16298	GOA-2005-BP-SP-VP-Bacteria-random-100-annotUsed-0.2-GOmin-0-770276627930860-test-MF_500_.oob	0.014706
8173	GOA-2005-BP-SP-VP-Bacteria-random-100-annotUsed-0.2-GOmin-0-770276627930860-test-MF_500_.oob	0.014706
16817	GOA-2005-BP-SP-VP-Bacteria-random-100-annotUsed-0.2-GOmin-0-770276627930860-test-MF_500_.oob	0.029857
16818	GOA-2005-BP-SP-VP-Bacteria-random-100-annotUsed-0.2-GOmin-0-770276627930860-test-MF_500_.oob	0.029857
16887	GOA-2005-BP-SP-VP-Bacteria-random-100-annotUsed-0.2-GOmin-0-770276627930860-test-MF_500_.oob	0.029857
42578	GOA-2005-BP-SP-VP-Bacteria-random-100-annotUsed-0.2-GOmin-0-770276627930860-test-MF_500_.oob	0.029857
16875	GOA-2005-BP-SP-VP-Bacteria-random-100-annotUsed-0.2-GOmin-0-770276627930860-test-MF_500_.oob	0.014706
16874	GOA-2005-BP-SP-VP-Bacteria-random-100-annotUsed-0.2-GOmin-0-770276627930860-test-MF_500_.oob	0.014706
16740	GOA-2005-BP-SP-VP-Bacteria-random-100-annotUsed-0.2-GOmin-0-770276627930860-test-MF_500_.oob	0.300263
16876	GOA-2005-BP-SP-VP-Bacteria-random-100-annotUsed-0.2-GOmin-0-770276627930860-test-MF_500_.oob	0.014706
16741	GOA-2005-BP-SP-VP-Bacteria-random-100-annotUsed-0.2-GOmin-0-770276627930860-test-MF_500_.oob	0.014706
16433	GOA-2005-BP-SP-VP-Bacteria-random-100-annotUsed-0.2-GOmin-0-770276627930860-test-MF_500_.oob	0.014706
179	GOA-2005-BP-SP-VP-Bacteria-random-100-annotUsed-0.2-GOmin-0-770276627930860-test-MF_500_.oob	0.014706
17111	GOA-2005-BP-SP-VP-Bacteria-random-100-annotUsed-0.2-GOmin-0-770276627930860-test-MF_500_.oob	0.029857
3723	GOA-2005-BP-SP-VP-Bacteria-random-100-annotUsed-0.2-GOmin-0-770276627930860-test-MF_500_.oob	0.147754
71496	GOA-2005-BP-SP-VP-Bacteria-random-100-annotUsed-0.2-GOmin-0-770353786910162-test-BP_500_.oob	0.025
6810	GOA-2005-BP-SP-VP-Bacteria-random-100-annotUsed-0.2-GOmin-0-770353786910162-test-BP_500_.oob	0.025
31326	GOA-2005-BP-SP-VP-Bacteria-random-100-annotUsed-0.2-GOmin-0-770353786910162-test-BP_500_.oob	0.025
1901293	GOA-2005-BP-SP-VP-Bacteria-random-100-annotUsed-0.2-GOmin-0-770353786910162-test-BP_500_.oob	0.051316
6807	GOA-2005-BP-SP-VP-Bacteria-random-100-annotUsed-0.2-GOmin-0-770353786910162-test-BP_500_.oob	0.233207
71840	GOA-2005-BP-SP-VP-Bacteria-random-100-annotUsed-0.2-GOmin-0-770353786910162-test-BP_500_.oob	0.025
1901564	GOA-2005-BP-SP-VP-Bacteria-random-100-annotUsed-0.2-GOmin-0-770353786910162-test-BP_500_.oob	0.025
19538	GOA-2005-BP-SP-VP-Bacteria-random-100-annotUsed-0.2-GOmin-0-770353786910162-test-BP_500_.oob	0.136468
31323	GOA-2005-BP-SP-VP-Bacteria-random-100-annotUsed-0.2-GOmin-0-770353786910162-test-BP_500_.oob	0.025
5975	GOA-2005-BP-SP-VP-Bacteria-random-100-annotUsed-0.2-GOmin-0-770353786910162-test-BP_500_.oob	0.051316
44723	GOA-2005-BP-SP-VP-Bacteria-random-100-annotUsed-0.2-GOmin-0-770353786910162-test-BP_500_.oob	0.025
9058	GOA-2005-BP-SP-VP-Bacteria-random-100-annotUsed-0.2-GOmin-0-770353786910162-test-BP_500_.oob	0.233207
6796	GOA-2005-BP-SP-VP-Bacteria-random-100-annotUsed-0.2-GOmin-0-770353786910162-test-BP_500_.oob	0.051316
9059	GOA-2005-BP-SP-VP-Bacteria-random-100-annotUsed-0.2-GOmin-0-770353786910162-test-BP_500_.oob	0.167253
34660	GOA-2005-BP-SP-VP-Bacteria-random-100-annotUsed-0.2-GOmin-0-770353786910162-test-BP_500_.oob	0.051316
6793	GOA-2005-BP-SP-VP-Bacteria-random-100-annotUsed-0.2-GOmin-0-770353786910162-test-BP_500_.oob	0.051316
51179	GOA-2005-BP-SP-VP-Bacteria-random-100-annotUsed-0.2-GOmin-0-770353786910162-test-BP_500_.oob	0.025
33036	GOA-2005-BP-SP-VP-Bacteria-random-100-annotUsed-0.2-GOmin-0-770353786910162-test-BP_500_.oob	0.025
44711	GOA-2005-BP-SP-VP-Bacteria-random-100-annotUsed-0.2-GOmin-0-770353786910162-test-BP_500_.oob	0.051316
90304	GOA-2005-BP-SP-VP-Bacteria-random-100-annotUsed-0.2-GOmin-0-770353786910162-test-BP_500_.oob	0.167253
6304	GOA-2005-BP-SP-VP-Bacteria-random-100-annotUsed-0.2-GOmin-0-770353786910162-test-BP_500_.oob	0.025
8152	GOA-2005-BP-SP-VP-Bacteria-random-100-annotUsed-0.2-GOmin-0-770353786910162-test-BP_500_.oob	0.536865
44710	GOA-2005-BP-SP-VP-Bacteria-random-100-annotUsed-0.2-GOmin-0-770353786910162-test-BP_500_.oob	0.136468
23052	GOA-2005-BP-SP-VP-Bacteria-random-100-annotUsed-0.2-GOmin-0-770353786910162-test-BP_500_.oob	0.025
42254	GOA-2005-BP-SP-VP-Bacteria-random-100-annotUsed-0.2-GOmin-0-770353786910162-test-BP_500_.oob	0.025
51171	GOA-2005-BP-SP-VP-Bacteria-random-100-annotUsed-0.2-GOmin-0-770353786910162-test-BP_500_.oob	0.025
46903	GOA-2005-BP-SP-VP-Bacteria-random-100-annotUsed-0.2-GOmin-0-770353786910162-test-BP_500_.oob	0.025
34641	GOA-2005-BP-SP-VP-Bacteria-random-100-annotUsed-0.2-GOmin-0-770353786910162-test-BP_500_.oob	0.233207
44700	GOA-2005-BP-SP-VP-Bacteria-random-100-annotUsed-0.2-GOmin-0-770353786910162-test-BP_500_.oob	0.025
44699	GOA-2005-BP-SP-VP-Bacteria-random-100-annotUsed-0.2-GOmin-0-770353786910162-test-BP_500_.oob	0.268724
34645	GOA-2005-BP-SP-VP-Bacteria-random-100-annotUsed-0.2-GOmin-0-770353786910162-test-BP_500_.oob	0.167253
51252	GOA-2005-BP-SP-VP-Bacteria-random-100-annotUsed-0.2-GOmin-0-770353786910162-test-BP_500_.oob	0.025
34654	GOA-2005-BP-SP-VP-Bacteria-random-100-annotUsed-0.2-GOmin-0-770353786910162-test-BP_500_.oob	0.051316
33554	GOA-2005-BP-SP-VP-Bacteria-random-100-annotUsed-0.2-GOmin-0-770353786910162-test-BP_500_.oob	0.078606
19219	GOA-2005-BP-SP-VP-Bacteria-random-100-annotUsed-0.2-GOmin-0-770353786910162-test-BP_500_.oob	0.025
6281	GOA-2005-BP-SP-VP-Bacteria-random-100-annotUsed-0.2-GOmin-0-770353786910162-test-BP_500_.oob	0.025
60255	GOA-2005-BP-SP-VP-Bacteria-random-100-annotUsed-0.2-GOmin-0-770353786910162-test-BP_500_.oob	0.025
80090	GOA-2005-BP-SP-VP-Bacteria-random-100-annotUsed-0.2-GOmin-0-770353786910162-test-BP_500_.oob	0.025
19222	GOA-2005-BP-SP-VP-Bacteria-random-100-annotUsed-0.2-GOmin-0-770353786910162-test-BP_500_.oob	0.025
18130	GOA-2005-BP-SP-VP-Bacteria-random-100-annotUsed-0.2-GOmin-0-770353786910162-test-BP_500_.oob	0.051316
10468	GOA-2005-BP-SP-VP-Bacteria-random-100-annotUsed-0.2-GOmin-0-770353786910162-test-BP_500_.oob	0.025
9991	GOA-2005-BP-SP-VP-Bacteria-random-100-annotUsed-0.2-GOmin-0-770353786910162-test-BP_500_.oob	0.025
51234	GOA-2005-BP-SP-VP-Bacteria-random-100-annotUsed-0.2-GOmin-0-770353786910162-test-BP_500_.oob	0.025
51716	GOA-2005-BP-SP-VP-Bacteria-random-100-annotUsed-0.2-GOmin-0-770353786910162-test-BP_500_.oob	0.106957
50896	GOA-2005-BP-SP-VP-Bacteria-random-100-annotUsed-0.2-GOmin-0-770353786910162-test-BP_500_.oob	0.106957
10467	GOA-2005-BP-SP-VP-Bacteria-random-100-annotUsed-0.2-GOmin-0-770353786910162-test-BP_500_.oob	0.167253
9987	GOA-2005-BP-SP-VP-Bacteria-random-100-annotUsed-0.2-GOmin-0-770353786910162-test-BP_500_.oob	0.663634
6399	GOA-2005-BP-SP-VP-Bacteria-random-100-annotUsed-0.2-GOmin-0-770353786910162-test-BP_500_.oob	0.025
2000112	GOA-2005-BP-SP-VP-Bacteria-random-100-annotUsed-0.2-GOmin-0-770353786910162-test-BP_500_.oob	0.025
6396	GOA-2005-BP-SP-VP-Bacteria-random-100-annotUsed-0.2-GOmin-0-770353786910162-test-BP_500_.oob	0.025
44249	GOA-2005-BP-SP-VP-Bacteria-random-100-annotUsed-0.2-GOmin-0-770353786910162-test-BP_500_.oob	0.233207
44238	GOA-2005-BP-SP-VP-Bacteria-random-100-annotUsed-0.2-GOmin-0-770353786910162-test-BP_500_.oob	0.483112
44237	GOA-2005-BP-SP-VP-Bacteria-random-100-annotUsed-0.2-GOmin-0-770353786910162-test-BP_500_.oob	0.433909
16070	GOA-2005-BP-SP-VP-Bacteria-random-100-annotUsed-0.2-GOmin-0-770353786910162-test-BP_500_.oob	0.051316
43412	GOA-2005-BP-SP-VP-Bacteria-random-100-annotUsed-0.2-GOmin-0-770353786910162-test-BP_500_.oob	0.051316
9306	GOA-2005-BP-SP-VP-Bacteria-random-100-annotUsed-0.2-GOmin-0-770353786910162-test-BP_500_.oob	0.025
16072	GOA-2005-BP-SP-VP-Bacteria-random-100-annotUsed-0.2-GOmin-0-770353786910162-test-BP_500_.oob	0.025
6364	GOA-2005-BP-SP-VP-Bacteria-random-100-annotUsed-0.2-GOmin-0-770353786910162-test-BP_500_.oob	0.025
44763	GOA-2005-BP-SP-VP-Bacteria-random-100-annotUsed-0.2-GOmin-0-770353786910162-test-BP_500_.oob	0.268724
19752	GOA-2005-BP-SP-VP-Bacteria-random-100-annotUsed-0.2-GOmin-0-770353786910162-test-BP_500_.oob	0.025
22613	GOA-2005-BP-SP-VP-Bacteria-random-100-annotUsed-0.2-GOmin-0-770353786910162-test-BP_500_.oob	0.025
44281	GOA-2005-BP-SP-VP-Bacteria-random-100-annotUsed-0.2-GOmin-0-770353786910162-test-BP_500_.oob	0.106957
44765	GOA-2005-BP-SP-VP-Bacteria-random-100-annotUsed-0.2-GOmin-0-770353786910162-test-BP_500_.oob	0.025
15031	GOA-2005-BP-SP-VP-Bacteria-random-100-annotUsed-0.2-GOmin-0-770353786910162-test-BP_500_.oob	0.025
19751	GOA-2005-BP-SP-VP-Bacteria-random-100-annotUsed-0.2-GOmin-0-770353786910162-test-BP_500_.oob	0.025
8104	GOA-2005-BP-SP-VP-Bacteria-random-100-annotUsed-0.2-GOmin-0-770353786910162-test-BP_500_.oob	0.025
6355	GOA-2005-BP-SP-VP-Bacteria-random-100-annotUsed-0.2-GOmin-0-770353786910162-test-BP_500_.oob	0.025
43436	GOA-2005-BP-SP-VP-Bacteria-random-100-annotUsed-0.2-GOmin-0-770353786910162-test-BP_500_.oob	0.025
44271	GOA-2005-BP-SP-VP-Bacteria-random-100-annotUsed-0.2-GOmin-0-770353786910162-test-BP_500_.oob	0.051316
43170	GOA-2005-BP-SP-VP-Bacteria-random-100-annotUsed-0.2-GOmin-0-770353786910162-test-BP_500_.oob	0.306229
7165	GOA-2005-BP-SP-VP-Bacteria-random-100-annotUsed-0.2-GOmin-0-770353786910162-test-BP_500_.oob	0.025
44267	GOA-2005-BP-SP-VP-Bacteria-random-100-annotUsed-0.2-GOmin-0-770353786910162-test-BP_500_.oob	0.136468
44260	GOA-2005-BP-SP-VP-Bacteria-random-100-annotUsed-0.2-GOmin-0-770353786910162-test-BP_500_.oob	0.306229
44262	GOA-2005-BP-SP-VP-Bacteria-random-100-annotUsed-0.2-GOmin-0-770353786910162-test-BP_500_.oob	0.025
7154	GOA-2005-BP-SP-VP-Bacteria-random-100-annotUsed-0.2-GOmin-0-770353786910162-test-BP_500_.oob	0.051316
50789	GOA-2005-BP-SP-VP-Bacteria-random-100-annotUsed-0.2-GOmin-0-770353786910162-test-BP_500_.oob	0.051316
6434	GOA-2005-BP-SP-VP-Bacteria-random-100-annotUsed-0.2-GOmin-0-770353786910162-test-BP_500_.oob	0.025
9889	GOA-2005-BP-SP-VP-Bacteria-random-100-annotUsed-0.2-GOmin-0-770353786910162-test-BP_500_.oob	0.025
50794	GOA-2005-BP-SP-VP-Bacteria-random-100-annotUsed-0.2-GOmin-0-770353786910162-test-BP_500_.oob	0.051316
1901576	GOA-2005-BP-SP-VP-Bacteria-random-100-annotUsed-0.2-GOmin-0-770353786910162-test-BP_500_.oob	0.233207
6082	GOA-2005-BP-SP-VP-Bacteria-random-100-annotUsed-0.2-GOmin-0-770353786910162-test-BP_500_.oob	0.025
154	GOA-2005-BP-SP-VP-Bacteria-random-100-annotUsed-0.2-GOmin-0-770353786910162-test-BP_500_.oob	0.025
9605	GOA-2005-BP-SP-VP-Bacteria-random-100-annotUsed-0.2-GOmin-0-770353786910162-test-BP_500_.oob	0.025
2001141	GOA-2005-BP-SP-VP-Bacteria-random-100-annotUsed-0.2-GOmin-0-770353786910162-test-BP_500_.oob	0.025
6950	GOA-2005-BP-SP-VP-Bacteria-random-100-annotUsed-0.2-GOmin-0-770353786910162-test-BP_500_.oob	0.078606
44085	GOA-2005-BP-SP-VP-Bacteria-random-100-annotUsed-0.2-GOmin-0-770353786910162-test-BP_500_.oob	0.025
6139	GOA-2005-BP-SP-VP-Bacteria-random-100-annotUsed-0.2-GOmin-0-770353786910162-test-BP_500_.oob	0.233207
46483	GOA-2005-BP-SP-VP-Bacteria-random-100-annotUsed-0.2-GOmin-0-770353786910162-test-BP_500_.oob	0.233207
1901615	GOA-2005-BP-SP-VP-Bacteria-random-100-annotUsed-0.2-GOmin-0-770353786910162-test-BP_500_.oob	0.025
6412	GOA-2005-BP-SP-VP-Bacteria-random-100-annotUsed-0.2-GOmin-0-770353786910162-test-BP_500_.oob	0.136468
32940	GOA-2005-BP-SP-VP-Bacteria-random-100-annotUsed-0.2-GOmin-0-770353786910162-test-BP_500_.oob	0.025
6418	GOA-2005-BP-SP-VP-Bacteria-random-100-annotUsed-0.2-GOmin-0-770353786910162-test-BP_500_.oob	0.025
9161	GOA-2005-BP-SP-VP-Bacteria-random-100-annotUsed-0.2-GOmin-0-770353786910162-test-BP_500_.oob	0.025
9165	GOA-2005-BP-SP-VP-Bacteria-random-100-annotUsed-0.2-GOmin-0-770353786910162-test-BP_500_.oob	0.025
71702	GOA-2005-BP-SP-VP-Bacteria-random-100-annotUsed-0.2-GOmin-0-770353786910162-test-BP_500_.oob	0.025
71704	GOA-2005-BP-SP-VP-Bacteria-random-100-annotUsed-0.2-GOmin-0-770353786910162-test-BP_500_.oob	0.483112
6974	GOA-2005-BP-SP-VP-Bacteria-random-100-annotUsed-0.2-GOmin-0-770353786910162-test-BP_500_.oob	0.025
51641	GOA-2005-BP-SP-VP-Bacteria-random-100-annotUsed-0.2-GOmin-0-770353786910162-test-BP_500_.oob	0.025
9156	GOA-2005-BP-SP-VP-Bacteria-random-100-annotUsed-0.2-GOmin-0-770353786910162-test-BP_500_.oob	0.025
51649	GOA-2005-BP-SP-VP-Bacteria-random-100-annotUsed-0.2-GOmin-0-770353786910162-test-BP_500_.oob	0.025
6260	GOA-2005-BP-SP-VP-Bacteria-random-100-annotUsed-0.2-GOmin-0-770353786910162-test-BP_500_.oob	0.025
19438	GOA-2005-BP-SP-VP-Bacteria-random-100-annotUsed-0.2-GOmin-0-770353786910162-test-BP_500_.oob	0.051316
43039	GOA-2005-BP-SP-VP-Bacteria-random-100-annotUsed-0.2-GOmin-0-770353786910162-test-BP_500_.oob	0.025
65007	GOA-2005-BP-SP-VP-Bacteria-random-100-annotUsed-0.2-GOmin-0-770353786910162-test-BP_500_.oob	0.051316
43038	GOA-2005-BP-SP-VP-Bacteria-random-100-annotUsed-0.2-GOmin-0-770353786910162-test-BP_500_.oob	0.025
6259	GOA-2005-BP-SP-VP-Bacteria-random-100-annotUsed-0.2-GOmin-0-770353786910162-test-BP_500_.oob	0.106957
1901362	GOA-2005-BP-SP-VP-Bacteria-random-100-annotUsed-0.2-GOmin-0-770353786910162-test-BP_500_.oob	0.051316
34470	GOA-2005-BP-SP-VP-Bacteria-random-100-annotUsed-0.2-GOmin-0-770353786910162-test-BP_500_.oob	0.025
1901360	GOA-2005-BP-SP-VP-Bacteria-random-100-annotUsed-0.2-GOmin-0-770353786910162-test-BP_500_.oob	0.233207
6725	GOA-2005-BP-SP-VP-Bacteria-random-100-annotUsed-0.2-GOmin-0-770353786910162-test-BP_500_.oob	0.233207
9124	GOA-2005-BP-SP-VP-Bacteria-random-100-annotUsed-0.2-GOmin-0-770353786910162-test-BP_500_.oob	0.025
6520	GOA-2005-BP-SP-VP-Bacteria-random-100-annotUsed-0.2-GOmin-0-770353786910162-test-BP_500_.oob	0.025
9123	GOA-2005-BP-SP-VP-Bacteria-random-100-annotUsed-0.2-GOmin-0-770353786910162-test-BP_500_.oob	0.025
9432	GOA-2005-BP-SP-VP-Bacteria-random-100-annotUsed-0.2-GOmin-0-770353786910162-test-BP_500_.oob	0.025
90407	GOA-2005-BP-SP-VP-Bacteria-random-100-annotUsed-0.2-GOmin-0-770353786910162-test-BP_500_.oob	0.051316
9117	GOA-2005-BP-SP-VP-Bacteria-random-100-annotUsed-0.2-GOmin-0-770353786910162-test-BP_500_.oob	0.025
45184	GOA-2005-BP-SP-VP-Bacteria-random-100-annotUsed-0.2-GOmin-0-770353786910162-test-BP_500_.oob	0.025
6071	GOA-2005-BP-SP-VP-Bacteria-random-100-annotUsed-0.2-GOmin-0-770353786910162-test-BP_500_.oob	0.025
19637	GOA-2005-BP-SP-VP-Bacteria-random-100-annotUsed-0.2-GOmin-0-770353786910162-test-BP_500_.oob	0.051316
19400	GOA-2005-BP-SP-VP-Bacteria-random-100-annotUsed-0.2-GOmin-0-770353786910162-test-BP_500_.oob	0.025
6066	GOA-2005-BP-SP-VP-Bacteria-random-100-annotUsed-0.2-GOmin-0-770353786910162-test-BP_500_.oob	0.025
9451	GOA-2005-BP-SP-VP-Bacteria-random-100-annotUsed-0.2-GOmin-0-770353786910162-test-BP_500_.oob	0.025
6753	GOA-2005-BP-SP-VP-Bacteria-random-100-annotUsed-0.2-GOmin-0-770353786910162-test-BP_500_.oob	0.051316
10556	GOA-2005-BP-SP-VP-Bacteria-random-100-annotUsed-0.2-GOmin-0-770353786910162-test-BP_500_.oob	0.025
55086	GOA-2005-BP-SP-VP-Bacteria-random-100-annotUsed-0.2-GOmin-0-770353786910162-test-BP_500_.oob	0.051316
31668	GOA-2005-BP-SP-VP-Bacteria-random-100-annotUsed-0.2-GOmin-0-770353786910162-test-BP_500_.oob	0.025
44424	GOA-2005-BP-SP-VP-Bacteria-random-100-annotUsed-0.2-GOmin-0-770353786910162-test-CC_500_.oob	0.65606
44391	GOA-2005-BP-SP-VP-Bacteria-random-100-annotUsed-0.2-GOmin-0-770353786910162-test-CC_500_.oob	0.038462
5623	GOA-2005-BP-SP-VP-Bacteria-random-100-annotUsed-0.2-GOmin-0-770353786910162-test-CC_500_.oob	1.0
5737	GOA-2005-BP-SP-VP-Bacteria-random-100-annotUsed-0.2-GOmin-0-770353786910162-test-CC_500_.oob	0.33571
15934	GOA-2005-BP-SP-VP-Bacteria-random-100-annotUsed-0.2-GOmin-0-770353786910162-test-CC_500_.oob	0.038462
5622	GOA-2005-BP-SP-VP-Bacteria-random-100-annotUsed-0.2-GOmin-0-770353786910162-test-CC_500_.oob	1.0
43228	GOA-2005-BP-SP-VP-Bacteria-random-100-annotUsed-0.2-GOmin-0-770353786910162-test-CC_500_.oob	0.171416
43229	GOA-2005-BP-SP-VP-Bacteria-random-100-annotUsed-0.2-GOmin-0-770353786910162-test-CC_500_.oob	0.171416
43226	GOA-2005-BP-SP-VP-Bacteria-random-100-annotUsed-0.2-GOmin-0-770353786910162-test-CC_500_.oob	0.171416
44422	GOA-2005-BP-SP-VP-Bacteria-random-100-annotUsed-0.2-GOmin-0-770353786910162-test-CC_500_.oob	0.038462
5840	GOA-2005-BP-SP-VP-Bacteria-random-100-annotUsed-0.2-GOmin-0-770353786910162-test-CC_500_.oob	0.171416
44444	GOA-2005-BP-SP-VP-Bacteria-random-100-annotUsed-0.2-GOmin-0-770353786910162-test-CC_500_.oob	0.171416
43232	GOA-2005-BP-SP-VP-Bacteria-random-100-annotUsed-0.2-GOmin-0-770353786910162-test-CC_500_.oob	0.171416
44446	GOA-2005-BP-SP-VP-Bacteria-random-100-annotUsed-0.2-GOmin-0-770353786910162-test-CC_500_.oob	0.038462
44464	GOA-2005-BP-SP-VP-Bacteria-random-100-annotUsed-0.2-GOmin-0-770353786910162-test-CC_500_.oob	1.0
32991	GOA-2005-BP-SP-VP-Bacteria-random-100-annotUsed-0.2-GOmin-0-770353786910162-test-CC_500_.oob	0.401038
30529	GOA-2005-BP-SP-VP-Bacteria-random-100-annotUsed-0.2-GOmin-0-770353786910162-test-CC_500_.oob	0.401038
3824	GOA-2005-BP-SP-VP-Bacteria-random-100-annotUsed-0.2-GOmin-0-770353786910162-test-MF_500_.oob	0.428493
16657	GOA-2005-BP-SP-VP-Bacteria-random-100-annotUsed-0.2-GOmin-0-770353786910162-test-MF_500_.oob	0.013514
16788	GOA-2005-BP-SP-VP-Bacteria-random-100-annotUsed-0.2-GOmin-0-770353786910162-test-MF_500_.oob	0.027402
5488	GOA-2005-BP-SP-VP-Bacteria-random-100-annotUsed-0.2-GOmin-0-770353786910162-test-MF_500_.oob	0.116731
16787	GOA-2005-BP-SP-VP-Bacteria-random-100-annotUsed-0.2-GOmin-0-770353786910162-test-MF_500_.oob	0.041556
3700	GOA-2005-BP-SP-VP-Bacteria-random-100-annotUsed-0.2-GOmin-0-770353786910162-test-MF_500_.oob	0.013514
8649	GOA-2005-BP-SP-VP-Bacteria-random-100-annotUsed-0.2-GOmin-0-770353786910162-test-MF_500_.oob	0.013514
15405	GOA-2005-BP-SP-VP-Bacteria-random-100-annotUsed-0.2-GOmin-0-770353786910162-test-MF_500_.oob	0.013514
16776	GOA-2005-BP-SP-VP-Bacteria-random-100-annotUsed-0.2-GOmin-0-770353786910162-test-MF_500_.oob	0.013514
16773	GOA-2005-BP-SP-VP-Bacteria-random-100-annotUsed-0.2-GOmin-0-770353786910162-test-MF_500_.oob	0.013514
16772	GOA-2005-BP-SP-VP-Bacteria-random-100-annotUsed-0.2-GOmin-0-770353786910162-test-MF_500_.oob	0.055986
16651	GOA-2005-BP-SP-VP-Bacteria-random-100-annotUsed-0.2-GOmin-0-770353786910162-test-MF_500_.oob	0.013514
15399	GOA-2005-BP-SP-VP-Bacteria-random-100-annotUsed-0.2-GOmin-0-770353786910162-test-MF_500_.oob	0.013514
19200	GOA-2005-BP-SP-VP-Bacteria-random-100-annotUsed-0.2-GOmin-0-770353786910162-test-MF_500_.oob	0.013514
8565	GOA-2005-BP-SP-VP-Bacteria-random-100-annotUsed-0.2-GOmin-0-770353786910162-test-MF_500_.oob	0.013514
19201	GOA-2005-BP-SP-VP-Bacteria-random-100-annotUsed-0.2-GOmin-0-770353786910162-test-MF_500_.oob	0.013514
5198	GOA-2005-BP-SP-VP-Bacteria-random-100-annotUsed-0.2-GOmin-0-770353786910162-test-MF_500_.oob	0.101139
3677	GOA-2005-BP-SP-VP-Bacteria-random-100-annotUsed-0.2-GOmin-0-770353786910162-test-MF_500_.oob	0.013514
3676	GOA-2005-BP-SP-VP-Bacteria-random-100-annotUsed-0.2-GOmin-0-770353786910162-test-MF_500_.oob	0.116731
3916	GOA-2005-BP-SP-VP-Bacteria-random-100-annotUsed-0.2-GOmin-0-770353786910162-test-MF_500_.oob	0.013514
19205	GOA-2005-BP-SP-VP-Bacteria-random-100-annotUsed-0.2-GOmin-0-770353786910162-test-MF_500_.oob	0.013514
8168	GOA-2005-BP-SP-VP-Bacteria-random-100-annotUsed-0.2-GOmin-0-770353786910162-test-MF_500_.oob	0.013514
8170	GOA-2005-BP-SP-VP-Bacteria-random-100-annotUsed-0.2-GOmin-0-770353786910162-test-MF_500_.oob	0.013514
16301	GOA-2005-BP-SP-VP-Bacteria-random-100-annotUsed-0.2-GOmin-0-770353786910162-test-MF_500_.oob	0.055986
8173	GOA-2005-BP-SP-VP-Bacteria-random-100-annotUsed-0.2-GOmin-0-770353786910162-test-MF_500_.oob	0.013514
4798	GOA-2005-BP-SP-VP-Bacteria-random-100-annotUsed-0.2-GOmin-0-770353786910162-test-MF_500_.oob	0.013514
22804	GOA-2005-BP-SP-VP-Bacteria-random-100-annotUsed-0.2-GOmin-0-770353786910162-test-MF_500_.oob	0.013514
5215	GOA-2005-BP-SP-VP-Bacteria-random-100-annotUsed-0.2-GOmin-0-770353786910162-test-MF_500_.oob	0.013514
16433	GOA-2005-BP-SP-VP-Bacteria-random-100-annotUsed-0.2-GOmin-0-770353786910162-test-MF_500_.oob	0.013514
179	GOA-2005-BP-SP-VP-Bacteria-random-100-annotUsed-0.2-GOmin-0-770353786910162-test-MF_500_.oob	0.013514
3920	GOA-2005-BP-SP-VP-Bacteria-random-100-annotUsed-0.2-GOmin-0-770353786910162-test-MF_500_.oob	0.013514
4335	GOA-2005-BP-SP-VP-Bacteria-random-100-annotUsed-0.2-GOmin-0-770353786910162-test-MF_500_.oob	0.013514
19843	GOA-2005-BP-SP-VP-Bacteria-random-100-annotUsed-0.2-GOmin-0-770353786910162-test-MF_500_.oob	0.027402
22884	GOA-2005-BP-SP-VP-Bacteria-random-100-annotUsed-0.2-GOmin-0-770353786910162-test-MF_500_.oob	0.013514
1901363	GOA-2005-BP-SP-VP-Bacteria-random-100-annotUsed-0.2-GOmin-0-770353786910162-test-MF_500_.oob	0.116731
22891	GOA-2005-BP-SP-VP-Bacteria-random-100-annotUsed-0.2-GOmin-0-770353786910162-test-MF_500_.oob	0.013514
8320	GOA-2005-BP-SP-VP-Bacteria-random-100-annotUsed-0.2-GOmin-0-770353786910162-test-MF_500_.oob	0.013514
22892	GOA-2005-BP-SP-VP-Bacteria-random-100-annotUsed-0.2-GOmin-0-770353786910162-test-MF_500_.oob	0.013514
16853	GOA-2005-BP-SP-VP-Bacteria-random-100-annotUsed-0.2-GOmin-0-770353786910162-test-MF_500_.oob	0.055986
8757	GOA-2005-BP-SP-VP-Bacteria-random-100-annotUsed-0.2-GOmin-0-770353786910162-test-MF_500_.oob	0.013514
8889	GOA-2005-BP-SP-VP-Bacteria-random-100-annotUsed-0.2-GOmin-0-770353786910162-test-MF_500_.oob	0.027402
8081	GOA-2005-BP-SP-VP-Bacteria-random-100-annotUsed-0.2-GOmin-0-770353786910162-test-MF_500_.oob	0.027402
97159	GOA-2005-BP-SP-VP-Bacteria-random-100-annotUsed-0.2-GOmin-0-770353786910162-test-MF_500_.oob	0.116731
3735	GOA-2005-BP-SP-VP-Bacteria-random-100-annotUsed-0.2-GOmin-0-770353786910162-test-MF_500_.oob	0.101139
15450	GOA-2005-BP-SP-VP-Bacteria-random-100-annotUsed-0.2-GOmin-0-770353786910162-test-MF_500_.oob	0.013514
1071	GOA-2005-BP-SP-VP-Bacteria-random-100-annotUsed-0.2-GOmin-0-770353786910162-test-MF_500_.oob	0.013514
16491	GOA-2005-BP-SP-VP-Bacteria-random-100-annotUsed-0.2-GOmin-0-770353786910162-test-MF_500_.oob	0.013514
22857	GOA-2005-BP-SP-VP-Bacteria-random-100-annotUsed-0.2-GOmin-0-770353786910162-test-MF_500_.oob	0.013514
42578	GOA-2005-BP-SP-VP-Bacteria-random-100-annotUsed-0.2-GOmin-0-770353786910162-test-MF_500_.oob	0.027402
16740	GOA-2005-BP-SP-VP-Bacteria-random-100-annotUsed-0.2-GOmin-0-770353786910162-test-MF_500_.oob	0.200845
16741	GOA-2005-BP-SP-VP-Bacteria-random-100-annotUsed-0.2-GOmin-0-770353786910162-test-MF_500_.oob	0.013514
3723	GOA-2005-BP-SP-VP-Bacteria-random-100-annotUsed-0.2-GOmin-0-770353786910162-test-MF_500_.oob	0.101062
46385	GOA-2005-BP-SP-VP-Bacteria-random-100-annotUsed-0.4-GOmin-0-2759467781037732-test-BP_500_.oob	0.01087
6810	GOA-2005-BP-SP-VP-Bacteria-random-100-annotUsed-0.4-GOmin-0-2759467781037732-test-BP_500_.oob	0.021981
31326	GOA-2005-BP-SP-VP-Bacteria-random-100-annotUsed-0.4-GOmin-0-2759467781037732-test-BP_500_.oob	0.021981
9219	GOA-2005-BP-SP-VP-Bacteria-random-100-annotUsed-0.4-GOmin-0-2759467781037732-test-BP_500_.oob	0.01087
1901293	GOA-2005-BP-SP-VP-Bacteria-random-100-annotUsed-0.4-GOmin-0-2759467781037732-test-BP_500_.oob	0.044714
1901566	GOA-2005-BP-SP-VP-Bacteria-random-100-annotUsed-0.4-GOmin-0-2759467781037732-test-BP_500_.oob	0.01087
6807	GOA-2005-BP-SP-VP-Bacteria-random-100-annotUsed-0.4-GOmin-0-2759467781037732-test-BP_500_.oob	0.184284
1901564	GOA-2005-BP-SP-VP-Bacteria-random-100-annotUsed-0.4-GOmin-0-2759467781037732-test-BP_500_.oob	0.01087
19538	GOA-2005-BP-SP-VP-Bacteria-random-100-annotUsed-0.4-GOmin-0-2759467781037732-test-BP_500_.oob	0.130339
31323	GOA-2005-BP-SP-VP-Bacteria-random-100-annotUsed-0.4-GOmin-0-2759467781037732-test-BP_500_.oob	0.021981
5975	GOA-2005-BP-SP-VP-Bacteria-random-100-annotUsed-0.4-GOmin-0-2759467781037732-test-BP_500_.oob	0.080184
32774	GOA-2005-BP-SP-VP-Bacteria-random-100-annotUsed-0.4-GOmin-0-2759467781037732-test-BP_500_.oob	0.01087
9221	GOA-2005-BP-SP-VP-Bacteria-random-100-annotUsed-0.4-GOmin-0-2759467781037732-test-BP_500_.oob	0.01087
44723	GOA-2005-BP-SP-VP-Bacteria-random-100-annotUsed-0.4-GOmin-0-2759467781037732-test-BP_500_.oob	0.01087
9058	GOA-2005-BP-SP-VP-Bacteria-random-100-annotUsed-0.4-GOmin-0-2759467781037732-test-BP_500_.oob	0.227695
6796	GOA-2005-BP-SP-VP-Bacteria-random-100-annotUsed-0.4-GOmin-0-2759467781037732-test-BP_500_.oob	0.056348
9059	GOA-2005-BP-SP-VP-Bacteria-random-100-annotUsed-0.4-GOmin-0-2759467781037732-test-BP_500_.oob	0.156797
6793	GOA-2005-BP-SP-VP-Bacteria-random-100-annotUsed-0.4-GOmin-0-2759467781037732-test-BP_500_.oob	0.056348
33036	GOA-2005-BP-SP-VP-Bacteria-random-100-annotUsed-0.4-GOmin-0-2759467781037732-test-BP_500_.oob	0.021981
51179	GOA-2005-BP-SP-VP-Bacteria-random-100-annotUsed-0.4-GOmin-0-2759467781037732-test-BP_500_.oob	0.021981
90304	GOA-2005-BP-SP-VP-Bacteria-random-100-annotUsed-0.4-GOmin-0-2759467781037732-test-BP_500_.oob	0.092401
8152	GOA-2005-BP-SP-VP-Bacteria-random-100-annotUsed-0.4-GOmin-0-2759467781037732-test-BP_500_.oob	0.728965
44710	GOA-2005-BP-SP-VP-Bacteria-random-100-annotUsed-0.4-GOmin-0-2759467781037732-test-BP_500_.oob	0.104826
51171	GOA-2005-BP-SP-VP-Bacteria-random-100-annotUsed-0.4-GOmin-0-2759467781037732-test-BP_500_.oob	0.021981
34641	GOA-2005-BP-SP-VP-Bacteria-random-100-annotUsed-0.4-GOmin-0-2759467781037732-test-BP_500_.oob	0.184284
6012	GOA-2005-BP-SP-VP-Bacteria-random-100-annotUsed-0.4-GOmin-0-2759467781037732-test-BP_500_.oob	0.01087
44699	GOA-2005-BP-SP-VP-Bacteria-random-100-annotUsed-0.4-GOmin-0-2759467781037732-test-BP_500_.oob	0.068169
9262	GOA-2005-BP-SP-VP-Bacteria-random-100-annotUsed-0.4-GOmin-0-2759467781037732-test-BP_500_.oob	0.01087
34645	GOA-2005-BP-SP-VP-Bacteria-random-100-annotUsed-0.4-GOmin-0-2759467781037732-test-BP_500_.oob	0.156797
9263	GOA-2005-BP-SP-VP-Bacteria-random-100-annotUsed-0.4-GOmin-0-2759467781037732-test-BP_500_.oob	0.01087
51252	GOA-2005-BP-SP-VP-Bacteria-random-100-annotUsed-0.4-GOmin-0-2759467781037732-test-BP_500_.oob	0.021981
33554	GOA-2005-BP-SP-VP-Bacteria-random-100-annotUsed-0.4-GOmin-0-2759467781037732-test-BP_500_.oob	0.044714
34654	GOA-2005-BP-SP-VP-Bacteria-random-100-annotUsed-0.4-GOmin-0-2759467781037732-test-BP_500_.oob	0.056348
8299	GOA-2005-BP-SP-VP-Bacteria-random-100-annotUsed-0.4-GOmin-0-2759467781037732-test-BP_500_.oob	0.01087
19219	GOA-2005-BP-SP-VP-Bacteria-random-100-annotUsed-0.4-GOmin-0-2759467781037732-test-BP_500_.oob	0.021981
6281	GOA-2005-BP-SP-VP-Bacteria-random-100-annotUsed-0.4-GOmin-0-2759467781037732-test-BP_500_.oob	0.021981
60255	GOA-2005-BP-SP-VP-Bacteria-random-100-annotUsed-0.4-GOmin-0-2759467781037732-test-BP_500_.oob	0.021981
80090	GOA-2005-BP-SP-VP-Bacteria-random-100-annotUsed-0.4-GOmin-0-2759467781037732-test-BP_500_.oob	0.021981
19222	GOA-2005-BP-SP-VP-Bacteria-random-100-annotUsed-0.4-GOmin-0-2759467781037732-test-BP_500_.oob	0.021981
5996	GOA-2005-BP-SP-VP-Bacteria-random-100-annotUsed-0.4-GOmin-0-2759467781037732-test-BP_500_.oob	0.01087
18130	GOA-2005-BP-SP-VP-Bacteria-random-100-annotUsed-0.4-GOmin-0-2759467781037732-test-BP_500_.oob	0.056348
9265	GOA-2005-BP-SP-VP-Bacteria-random-100-annotUsed-0.4-GOmin-0-2759467781037732-test-BP_500_.oob	0.01087
10468	GOA-2005-BP-SP-VP-Bacteria-random-100-annotUsed-0.4-GOmin-0-2759467781037732-test-BP_500_.oob	0.021981
51234	GOA-2005-BP-SP-VP-Bacteria-random-100-annotUsed-0.4-GOmin-0-2759467781037732-test-BP_500_.oob	0.021981
50896	GOA-2005-BP-SP-VP-Bacteria-random-100-annotUsed-0.4-GOmin-0-2759467781037732-test-BP_500_.oob	0.044714
51716	GOA-2005-BP-SP-VP-Bacteria-random-100-annotUsed-0.4-GOmin-0-2759467781037732-test-BP_500_.oob	0.044714
10467	GOA-2005-BP-SP-VP-Bacteria-random-100-annotUsed-0.4-GOmin-0-2759467781037732-test-BP_500_.oob	0.143445
9987	GOA-2005-BP-SP-VP-Bacteria-random-100-annotUsed-0.4-GOmin-0-2759467781037732-test-BP_500_.oob	0.578085
44255	GOA-2005-BP-SP-VP-Bacteria-random-100-annotUsed-0.4-GOmin-0-2759467781037732-test-BP_500_.oob	0.01087
2000112	GOA-2005-BP-SP-VP-Bacteria-random-100-annotUsed-0.4-GOmin-0-2759467781037732-test-BP_500_.oob	0.021981
44249	GOA-2005-BP-SP-VP-Bacteria-random-100-annotUsed-0.4-GOmin-0-2759467781037732-test-BP_500_.oob	0.227695
6629	GOA-2005-BP-SP-VP-Bacteria-random-100-annotUsed-0.4-GOmin-0-2759467781037732-test-BP_500_.oob	0.01087
44238	GOA-2005-BP-SP-VP-Bacteria-random-100-annotUsed-0.4-GOmin-0-2759467781037732-test-BP_500_.oob	0.550133
44237	GOA-2005-BP-SP-VP-Bacteria-random-100-annotUsed-0.4-GOmin-0-2759467781037732-test-BP_500_.oob	0.479388
19318	GOA-2005-BP-SP-VP-Bacteria-random-100-annotUsed-0.4-GOmin-0-2759467781037732-test-BP_500_.oob	0.01087
16070	GOA-2005-BP-SP-VP-Bacteria-random-100-annotUsed-0.4-GOmin-0-2759467781037732-test-BP_500_.oob	0.01087
44763	GOA-2005-BP-SP-VP-Bacteria-random-100-annotUsed-0.4-GOmin-0-2759467781037732-test-BP_500_.oob	0.068169
44281	GOA-2005-BP-SP-VP-Bacteria-random-100-annotUsed-0.4-GOmin-0-2759467781037732-test-BP_500_.oob	0.092401
44765	GOA-2005-BP-SP-VP-Bacteria-random-100-annotUsed-0.4-GOmin-0-2759467781037732-test-BP_500_.oob	0.021981
15031	GOA-2005-BP-SP-VP-Bacteria-random-100-annotUsed-0.4-GOmin-0-2759467781037732-test-BP_500_.oob	0.021981
19751	GOA-2005-BP-SP-VP-Bacteria-random-100-annotUsed-0.4-GOmin-0-2759467781037732-test-BP_500_.oob	0.021981
8104	GOA-2005-BP-SP-VP-Bacteria-random-100-annotUsed-0.4-GOmin-0-2759467781037732-test-BP_500_.oob	0.021981
6353	GOA-2005-BP-SP-VP-Bacteria-random-100-annotUsed-0.4-GOmin-0-2759467781037732-test-BP_500_.oob	0.01087
6355	GOA-2005-BP-SP-VP-Bacteria-random-100-annotUsed-0.4-GOmin-0-2759467781037732-test-BP_500_.oob	0.021981
44271	GOA-2005-BP-SP-VP-Bacteria-random-100-annotUsed-0.4-GOmin-0-2759467781037732-test-BP_500_.oob	0.056348
43170	GOA-2005-BP-SP-VP-Bacteria-random-100-annotUsed-0.4-GOmin-0-2759467781037732-test-BP_500_.oob	0.24275
6351	GOA-2005-BP-SP-VP-Bacteria-random-100-annotUsed-0.4-GOmin-0-2759467781037732-test-BP_500_.oob	0.01087
44267	GOA-2005-BP-SP-VP-Bacteria-random-100-annotUsed-0.4-GOmin-0-2759467781037732-test-BP_500_.oob	0.130339
44260	GOA-2005-BP-SP-VP-Bacteria-random-100-annotUsed-0.4-GOmin-0-2759467781037732-test-BP_500_.oob	0.24275
44262	GOA-2005-BP-SP-VP-Bacteria-random-100-annotUsed-0.4-GOmin-0-2759467781037732-test-BP_500_.oob	0.021981
9211	GOA-2005-BP-SP-VP-Bacteria-random-100-annotUsed-0.4-GOmin-0-2759467781037732-test-BP_500_.oob	0.01087
50789	GOA-2005-BP-SP-VP-Bacteria-random-100-annotUsed-0.4-GOmin-0-2759467781037732-test-BP_500_.oob	0.021981
9889	GOA-2005-BP-SP-VP-Bacteria-random-100-annotUsed-0.4-GOmin-0-2759467781037732-test-BP_500_.oob	0.021981
9212	GOA-2005-BP-SP-VP-Bacteria-random-100-annotUsed-0.4-GOmin-0-2759467781037732-test-BP_500_.oob	0.01087
9202	GOA-2005-BP-SP-VP-Bacteria-random-100-annotUsed-0.4-GOmin-0-2759467781037732-test-BP_500_.oob	0.01087
9200	GOA-2005-BP-SP-VP-Bacteria-random-100-annotUsed-0.4-GOmin-0-2759467781037732-test-BP_500_.oob	0.01087
50794	GOA-2005-BP-SP-VP-Bacteria-random-100-annotUsed-0.4-GOmin-0-2759467781037732-test-BP_500_.oob	0.021981
1901576	GOA-2005-BP-SP-VP-Bacteria-random-100-annotUsed-0.4-GOmin-0-2759467781037732-test-BP_500_.oob	0.227695
9197	GOA-2005-BP-SP-VP-Bacteria-random-100-annotUsed-0.4-GOmin-0-2759467781037732-test-BP_500_.oob	0.01087
9196	GOA-2005-BP-SP-VP-Bacteria-random-100-annotUsed-0.4-GOmin-0-2759467781037732-test-BP_500_.oob	0.01087
9186	GOA-2005-BP-SP-VP-Bacteria-random-100-annotUsed-0.4-GOmin-0-2759467781037732-test-BP_500_.oob	0.01087
9189	GOA-2005-BP-SP-VP-Bacteria-random-100-annotUsed-0.4-GOmin-0-2759467781037732-test-BP_500_.oob	0.01087
2001141	GOA-2005-BP-SP-VP-Bacteria-random-100-annotUsed-0.4-GOmin-0-2759467781037732-test-BP_500_.oob	0.021981
1901135	GOA-2005-BP-SP-VP-Bacteria-random-100-annotUsed-0.4-GOmin-0-2759467781037732-test-BP_500_.oob	0.01087
6950	GOA-2005-BP-SP-VP-Bacteria-random-100-annotUsed-0.4-GOmin-0-2759467781037732-test-BP_500_.oob	0.044714
46075	GOA-2005-BP-SP-VP-Bacteria-random-100-annotUsed-0.4-GOmin-0-2759467781037732-test-BP_500_.oob	0.01087
1901615	GOA-2005-BP-SP-VP-Bacteria-random-100-annotUsed-0.4-GOmin-0-2759467781037732-test-BP_500_.oob	0.021981
6139	GOA-2005-BP-SP-VP-Bacteria-random-100-annotUsed-0.4-GOmin-0-2759467781037732-test-BP_500_.oob	0.184284
46483	GOA-2005-BP-SP-VP-Bacteria-random-100-annotUsed-0.4-GOmin-0-2759467781037732-test-BP_500_.oob	0.184284
46072	GOA-2005-BP-SP-VP-Bacteria-random-100-annotUsed-0.4-GOmin-0-2759467781037732-test-BP_500_.oob	0.01087
6412	GOA-2005-BP-SP-VP-Bacteria-random-100-annotUsed-0.4-GOmin-0-2759467781037732-test-BP_500_.oob	0.130339
9161	GOA-2005-BP-SP-VP-Bacteria-random-100-annotUsed-0.4-GOmin-0-2759467781037732-test-BP_500_.oob	0.01087
9394	GOA-2005-BP-SP-VP-Bacteria-random-100-annotUsed-0.4-GOmin-0-2759467781037732-test-BP_500_.oob	0.01087
9165	GOA-2005-BP-SP-VP-Bacteria-random-100-annotUsed-0.4-GOmin-0-2759467781037732-test-BP_500_.oob	0.044714
71702	GOA-2005-BP-SP-VP-Bacteria-random-100-annotUsed-0.4-GOmin-0-2759467781037732-test-BP_500_.oob	0.021981
71704	GOA-2005-BP-SP-VP-Bacteria-random-100-annotUsed-0.4-GOmin-0-2759467781037732-test-BP_500_.oob	0.550133
6974	GOA-2005-BP-SP-VP-Bacteria-random-100-annotUsed-0.4-GOmin-0-2759467781037732-test-BP_500_.oob	0.021981
51641	GOA-2005-BP-SP-VP-Bacteria-random-100-annotUsed-0.4-GOmin-0-2759467781037732-test-BP_500_.oob	0.021981
9156	GOA-2005-BP-SP-VP-Bacteria-random-100-annotUsed-0.4-GOmin-0-2759467781037732-test-BP_500_.oob	0.01087
1901137	GOA-2005-BP-SP-VP-Bacteria-random-100-annotUsed-0.4-GOmin-0-2759467781037732-test-BP_500_.oob	0.01087
19692	GOA-2005-BP-SP-VP-Bacteria-random-100-annotUsed-0.4-GOmin-0-2759467781037732-test-BP_500_.oob	0.01087
51649	GOA-2005-BP-SP-VP-Bacteria-random-100-annotUsed-0.4-GOmin-0-2759467781037732-test-BP_500_.oob	0.021981
6260	GOA-2005-BP-SP-VP-Bacteria-random-100-annotUsed-0.4-GOmin-0-2759467781037732-test-BP_500_.oob	0.01087
9148	GOA-2005-BP-SP-VP-Bacteria-random-100-annotUsed-0.4-GOmin-0-2759467781037732-test-BP_500_.oob	0.01087
72528	GOA-2005-BP-SP-VP-Bacteria-random-100-annotUsed-0.4-GOmin-0-2759467781037732-test-BP_500_.oob	0.01087
19438	GOA-2005-BP-SP-VP-Bacteria-random-100-annotUsed-0.4-GOmin-0-2759467781037732-test-BP_500_.oob	0.056348
65007	GOA-2005-BP-SP-VP-Bacteria-random-100-annotUsed-0.4-GOmin-0-2759467781037732-test-BP_500_.oob	0.021981
6259	GOA-2005-BP-SP-VP-Bacteria-random-100-annotUsed-0.4-GOmin-0-2759467781037732-test-BP_500_.oob	0.080184
9147	GOA-2005-BP-SP-VP-Bacteria-random-100-annotUsed-0.4-GOmin-0-2759467781037732-test-BP_500_.oob	0.01087
9142	GOA-2005-BP-SP-VP-Bacteria-random-100-annotUsed-0.4-GOmin-0-2759467781037732-test-BP_500_.oob	0.01087
1901362	GOA-2005-BP-SP-VP-Bacteria-random-100-annotUsed-0.4-GOmin-0-2759467781037732-test-BP_500_.oob	0.056348
1901360	GOA-2005-BP-SP-VP-Bacteria-random-100-annotUsed-0.4-GOmin-0-2759467781037732-test-BP_500_.oob	0.184284
9141	GOA-2005-BP-SP-VP-Bacteria-random-100-annotUsed-0.4-GOmin-0-2759467781037732-test-BP_500_.oob	0.01087
9138	GOA-2005-BP-SP-VP-Bacteria-random-100-annotUsed-0.4-GOmin-0-2759467781037732-test-BP_500_.oob	0.01087
9139	GOA-2005-BP-SP-VP-Bacteria-random-100-annotUsed-0.4-GOmin-0-2759467781037732-test-BP_500_.oob	0.01087
6265	GOA-2005-BP-SP-VP-Bacteria-random-100-annotUsed-0.4-GOmin-0-2759467781037732-test-BP_500_.oob	0.01087
6720	GOA-2005-BP-SP-VP-Bacteria-random-100-annotUsed-0.4-GOmin-0-2759467781037732-test-BP_500_.oob	0.01087
9133	GOA-2005-BP-SP-VP-Bacteria-random-100-annotUsed-0.4-GOmin-0-2759467781037732-test-BP_500_.oob	0.01087
9132	GOA-2005-BP-SP-VP-Bacteria-random-100-annotUsed-0.4-GOmin-0-2759467781037732-test-BP_500_.oob	0.01087
6725	GOA-2005-BP-SP-VP-Bacteria-random-100-annotUsed-0.4-GOmin-0-2759467781037732-test-BP_500_.oob	0.184284
9124	GOA-2005-BP-SP-VP-Bacteria-random-100-annotUsed-0.4-GOmin-0-2759467781037732-test-BP_500_.oob	0.01087
9123	GOA-2005-BP-SP-VP-Bacteria-random-100-annotUsed-0.4-GOmin-0-2759467781037732-test-BP_500_.oob	0.01087
72527	GOA-2005-BP-SP-VP-Bacteria-random-100-annotUsed-0.4-GOmin-0-2759467781037732-test-BP_500_.oob	0.01087
71103	GOA-2005-BP-SP-VP-Bacteria-random-100-annotUsed-0.4-GOmin-0-2759467781037732-test-BP_500_.oob	0.021981
90407	GOA-2005-BP-SP-VP-Bacteria-random-100-annotUsed-0.4-GOmin-0-2759467781037732-test-BP_500_.oob	0.044714
9117	GOA-2005-BP-SP-VP-Bacteria-random-100-annotUsed-0.4-GOmin-0-2759467781037732-test-BP_500_.oob	0.056348
45184	GOA-2005-BP-SP-VP-Bacteria-random-100-annotUsed-0.4-GOmin-0-2759467781037732-test-BP_500_.oob	0.021981
6071	GOA-2005-BP-SP-VP-Bacteria-random-100-annotUsed-0.4-GOmin-0-2759467781037732-test-BP_500_.oob	0.021981
19637	GOA-2005-BP-SP-VP-Bacteria-random-100-annotUsed-0.4-GOmin-0-2759467781037732-test-BP_500_.oob	0.056348
19400	GOA-2005-BP-SP-VP-Bacteria-random-100-annotUsed-0.4-GOmin-0-2759467781037732-test-BP_500_.oob	0.021981
6066	GOA-2005-BP-SP-VP-Bacteria-random-100-annotUsed-0.4-GOmin-0-2759467781037732-test-BP_500_.oob	0.021981
6233	GOA-2005-BP-SP-VP-Bacteria-random-100-annotUsed-0.4-GOmin-0-2759467781037732-test-BP_500_.oob	0.01087
6235	GOA-2005-BP-SP-VP-Bacteria-random-100-annotUsed-0.4-GOmin-0-2759467781037732-test-BP_500_.oob	0.01087
6753	GOA-2005-BP-SP-VP-Bacteria-random-100-annotUsed-0.4-GOmin-0-2759467781037732-test-BP_500_.oob	0.056348
6221	GOA-2005-BP-SP-VP-Bacteria-random-100-annotUsed-0.4-GOmin-0-2759467781037732-test-BP_500_.oob	0.01087
6220	GOA-2005-BP-SP-VP-Bacteria-random-100-annotUsed-0.4-GOmin-0-2759467781037732-test-BP_500_.oob	0.01087
8610	GOA-2005-BP-SP-VP-Bacteria-random-100-annotUsed-0.4-GOmin-0-2759467781037732-test-BP_500_.oob	0.01087
10556	GOA-2005-BP-SP-VP-Bacteria-random-100-annotUsed-0.4-GOmin-0-2759467781037732-test-BP_500_.oob	0.021981
55086	GOA-2005-BP-SP-VP-Bacteria-random-100-annotUsed-0.4-GOmin-0-2759467781037732-test-BP_500_.oob	0.068169
44424	GOA-2005-BP-SP-VP-Bacteria-random-100-annotUsed-0.4-GOmin-0-2759467781037732-test-CC_500_.oob	0.35373
44391	GOA-2005-BP-SP-VP-Bacteria-random-100-annotUsed-0.4-GOmin-0-2759467781037732-test-CC_500_.oob	0.029857
5623	GOA-2005-BP-SP-VP-Bacteria-random-100-annotUsed-0.4-GOmin-0-2759467781037732-test-CC_500_.oob	0.890803
5737	GOA-2005-BP-SP-VP-Bacteria-random-100-annotUsed-0.4-GOmin-0-2759467781037732-test-CC_500_.oob	0.182555
15934	GOA-2005-BP-SP-VP-Bacteria-random-100-annotUsed-0.4-GOmin-0-2759467781037732-test-CC_500_.oob	0.029857
16020	GOA-2005-BP-SP-VP-Bacteria-random-100-annotUsed-0.4-GOmin-0-2759467781037732-test-CC_500_.oob	0.014706
5622	GOA-2005-BP-SP-VP-Bacteria-random-100-annotUsed-0.4-GOmin-0-2759467781037732-test-CC_500_.oob	0.890803
43228	GOA-2005-BP-SP-VP-Bacteria-random-100-annotUsed-0.4-GOmin-0-2759467781037732-test-CC_500_.oob	0.127976
43229	GOA-2005-BP-SP-VP-Bacteria-random-100-annotUsed-0.4-GOmin-0-2759467781037732-test-CC_500_.oob	0.127976
43226	GOA-2005-BP-SP-VP-Bacteria-random-100-annotUsed-0.4-GOmin-0-2759467781037732-test-CC_500_.oob	0.127976
44422	GOA-2005-BP-SP-VP-Bacteria-random-100-annotUsed-0.4-GOmin-0-2759467781037732-test-CC_500_.oob	0.029857
5840	GOA-2005-BP-SP-VP-Bacteria-random-100-annotUsed-0.4-GOmin-0-2759467781037732-test-CC_500_.oob	0.127976
44444	GOA-2005-BP-SP-VP-Bacteria-random-100-annotUsed-0.4-GOmin-0-2759467781037732-test-CC_500_.oob	0.127976
43232	GOA-2005-BP-SP-VP-Bacteria-random-100-annotUsed-0.4-GOmin-0-2759467781037732-test-CC_500_.oob	0.127976
44446	GOA-2005-BP-SP-VP-Bacteria-random-100-annotUsed-0.4-GOmin-0-2759467781037732-test-CC_500_.oob	0.029857
44464	GOA-2005-BP-SP-VP-Bacteria-random-100-annotUsed-0.4-GOmin-0-2759467781037732-test-CC_500_.oob	0.890803
32991	GOA-2005-BP-SP-VP-Bacteria-random-100-annotUsed-0.4-GOmin-0-2759467781037732-test-CC_500_.oob	0.284304
30529	GOA-2005-BP-SP-VP-Bacteria-random-100-annotUsed-0.4-GOmin-0-2759467781037732-test-CC_500_.oob	0.284304
3824	GOA-2005-BP-SP-VP-Bacteria-random-100-annotUsed-0.4-GOmin-0-2759467781037732-test-MF_500_.oob	0.497594
8270	GOA-2005-BP-SP-VP-Bacteria-random-100-annotUsed-0.4-GOmin-0-2759467781037732-test-MF_500_.oob	0.007143
4620	GOA-2005-BP-SP-VP-Bacteria-random-100-annotUsed-0.4-GOmin-0-2759467781037732-test-MF_500_.oob	0.007143
3697	GOA-2005-BP-SP-VP-Bacteria-random-100-annotUsed-0.4-GOmin-0-2759467781037732-test-MF_500_.oob	0.007143
16788	GOA-2005-BP-SP-VP-Bacteria-random-100-annotUsed-0.4-GOmin-0-2759467781037732-test-MF_500_.oob	0.207606
3938	GOA-2005-BP-SP-VP-Bacteria-random-100-annotUsed-0.4-GOmin-0-2759467781037732-test-MF_500_.oob	0.007143
5488	GOA-2005-BP-SP-VP-Bacteria-random-100-annotUsed-0.4-GOmin-0-2759467781037732-test-MF_500_.oob	0.17699
16787	GOA-2005-BP-SP-VP-Bacteria-random-100-annotUsed-0.4-GOmin-0-2759467781037732-test-MF_500_.oob	0.167926
3700	GOA-2005-BP-SP-VP-Bacteria-random-100-annotUsed-0.4-GOmin-0-2759467781037732-test-MF_500_.oob	0.014389
4629	GOA-2005-BP-SP-VP-Bacteria-random-100-annotUsed-0.4-GOmin-0-2759467781037732-test-MF_500_.oob	0.007143
8649	GOA-2005-BP-SP-VP-Bacteria-random-100-annotUsed-0.4-GOmin-0-2759467781037732-test-MF_500_.oob	0.014389
4150	GOA-2005-BP-SP-VP-Bacteria-random-100-annotUsed-0.4-GOmin-0-2759467781037732-test-MF_500_.oob	0.007143
35639	GOA-2005-BP-SP-VP-Bacteria-random-100-annotUsed-0.4-GOmin-0-2759467781037732-test-MF_500_.oob	0.014389
16773	GOA-2005-BP-SP-VP-Bacteria-random-100-annotUsed-0.4-GOmin-0-2759467781037732-test-MF_500_.oob	0.029097
70548	GOA-2005-BP-SP-VP-Bacteria-random-100-annotUsed-0.4-GOmin-0-2759467781037732-test-MF_500_.oob	0.007143
16772	GOA-2005-BP-SP-VP-Bacteria-random-100-annotUsed-0.4-GOmin-0-2759467781037732-test-MF_500_.oob	0.077285
52689	GOA-2005-BP-SP-VP-Bacteria-random-100-annotUsed-0.4-GOmin-0-2759467781037732-test-MF_500_.oob	0.007143
17076	GOA-2005-BP-SP-VP-Bacteria-random-100-annotUsed-0.4-GOmin-0-2759467781037732-test-MF_500_.oob	0.014389
4518	GOA-2005-BP-SP-VP-Bacteria-random-100-annotUsed-0.4-GOmin-0-2759467781037732-test-MF_500_.oob	0.007143
16769	GOA-2005-BP-SP-VP-Bacteria-random-100-annotUsed-0.4-GOmin-0-2759467781037732-test-MF_500_.oob	0.007143
1883	GOA-2005-BP-SP-VP-Bacteria-random-100-annotUsed-0.4-GOmin-0-2759467781037732-test-MF_500_.oob	0.014389
32555	GOA-2005-BP-SP-VP-Bacteria-random-100-annotUsed-0.4-GOmin-0-2759467781037732-test-MF_500_.oob	0.014389
36094	GOA-2005-BP-SP-VP-Bacteria-random-100-annotUsed-0.4-GOmin-0-2759467781037732-test-MF_500_.oob	0.014389
1882	GOA-2005-BP-SP-VP-Bacteria-random-100-annotUsed-0.4-GOmin-0-2759467781037732-test-MF_500_.oob	0.014389
16829	GOA-2005-BP-SP-VP-Bacteria-random-100-annotUsed-0.4-GOmin-0-2759467781037732-test-MF_500_.oob	0.014389
32553	GOA-2005-BP-SP-VP-Bacteria-random-100-annotUsed-0.4-GOmin-0-2759467781037732-test-MF_500_.oob	0.014389
19200	GOA-2005-BP-SP-VP-Bacteria-random-100-annotUsed-0.4-GOmin-0-2759467781037732-test-MF_500_.oob	0.007143
16830	GOA-2005-BP-SP-VP-Bacteria-random-100-annotUsed-0.4-GOmin-0-2759467781037732-test-MF_500_.oob	0.007143
5198	GOA-2005-BP-SP-VP-Bacteria-random-100-annotUsed-0.4-GOmin-0-2759467781037732-test-MF_500_.oob	0.131636
3677	GOA-2005-BP-SP-VP-Bacteria-random-100-annotUsed-0.4-GOmin-0-2759467781037732-test-MF_500_.oob	0.056583
32559	GOA-2005-BP-SP-VP-Bacteria-random-100-annotUsed-0.4-GOmin-0-2759467781037732-test-MF_500_.oob	0.014389
3918	GOA-2005-BP-SP-VP-Bacteria-random-100-annotUsed-0.4-GOmin-0-2759467781037732-test-MF_500_.oob	0.007143
3676	GOA-2005-BP-SP-VP-Bacteria-random-100-annotUsed-0.4-GOmin-0-2759467781037732-test-MF_500_.oob	0.129359
3916	GOA-2005-BP-SP-VP-Bacteria-random-100-annotUsed-0.4-GOmin-0-2759467781037732-test-MF_500_.oob	0.021707
8168	GOA-2005-BP-SP-VP-Bacteria-random-100-annotUsed-0.4-GOmin-0-2759467781037732-test-MF_500_.oob	0.021707
16301	GOA-2005-BP-SP-VP-Bacteria-random-100-annotUsed-0.4-GOmin-0-2759467781037732-test-MF_500_.oob	0.046949
16298	GOA-2005-BP-SP-VP-Bacteria-random-100-annotUsed-0.4-GOmin-0-2759467781037732-test-MF_500_.oob	0.007143
32550	GOA-2005-BP-SP-VP-Bacteria-random-100-annotUsed-0.4-GOmin-0-2759467781037732-test-MF_500_.oob	0.014389
166	GOA-2005-BP-SP-VP-Bacteria-random-100-annotUsed-0.4-GOmin-0-2759467781037732-test-MF_500_.oob	0.014389
8173	GOA-2005-BP-SP-VP-Bacteria-random-100-annotUsed-0.4-GOmin-0-2759467781037732-test-MF_500_.oob	0.014389
16817	GOA-2005-BP-SP-VP-Bacteria-random-100-annotUsed-0.4-GOmin-0-2759467781037732-test-MF_500_.oob	0.007143
32549	GOA-2005-BP-SP-VP-Bacteria-random-100-annotUsed-0.4-GOmin-0-2759467781037732-test-MF_500_.oob	0.014389
4045	GOA-2005-BP-SP-VP-Bacteria-random-100-annotUsed-0.4-GOmin-0-2759467781037732-test-MF_500_.oob	0.007143
16818	GOA-2005-BP-SP-VP-Bacteria-random-100-annotUsed-0.4-GOmin-0-2759467781037732-test-MF_500_.oob	0.007143
1901265	GOA-2005-BP-SP-VP-Bacteria-random-100-annotUsed-0.4-GOmin-0-2759467781037732-test-MF_500_.oob	0.014389
4360	GOA-2005-BP-SP-VP-Bacteria-random-100-annotUsed-0.4-GOmin-0-2759467781037732-test-MF_500_.oob	0.007143
4335	GOA-2005-BP-SP-VP-Bacteria-random-100-annotUsed-0.4-GOmin-0-2759467781037732-test-MF_500_.oob	0.007143
19843	GOA-2005-BP-SP-VP-Bacteria-random-100-annotUsed-0.4-GOmin-0-2759467781037732-test-MF_500_.oob	0.021707
30554	GOA-2005-BP-SP-VP-Bacteria-random-100-annotUsed-0.4-GOmin-0-2759467781037732-test-MF_500_.oob	0.014389
1901363	GOA-2005-BP-SP-VP-Bacteria-random-100-annotUsed-0.4-GOmin-0-2759467781037732-test-MF_500_.oob	0.158788
43167	GOA-2005-BP-SP-VP-Bacteria-random-100-annotUsed-0.4-GOmin-0-2759467781037732-test-MF_500_.oob	0.021743
16462	GOA-2005-BP-SP-VP-Bacteria-random-100-annotUsed-0.4-GOmin-0-2759467781037732-test-MF_500_.oob	0.007143
16853	GOA-2005-BP-SP-VP-Bacteria-random-100-annotUsed-0.4-GOmin-0-2759467781037732-test-MF_500_.oob	0.054397
8757	GOA-2005-BP-SP-VP-Bacteria-random-100-annotUsed-0.4-GOmin-0-2759467781037732-test-MF_500_.oob	0.014389
43566	GOA-2005-BP-SP-VP-Bacteria-random-100-annotUsed-0.4-GOmin-0-2759467781037732-test-MF_500_.oob	0.007143
8889	GOA-2005-BP-SP-VP-Bacteria-random-100-annotUsed-0.4-GOmin-0-2759467781037732-test-MF_500_.oob	0.029097
8081	GOA-2005-BP-SP-VP-Bacteria-random-100-annotUsed-0.4-GOmin-0-2759467781037732-test-MF_500_.oob	0.128879
8094	GOA-2005-BP-SP-VP-Bacteria-random-100-annotUsed-0.4-GOmin-0-2759467781037732-test-MF_500_.oob	0.007143
16832	GOA-2005-BP-SP-VP-Bacteria-random-100-annotUsed-0.4-GOmin-0-2759467781037732-test-MF_500_.oob	0.007143
97159	GOA-2005-BP-SP-VP-Bacteria-random-100-annotUsed-0.4-GOmin-0-2759467781037732-test-MF_500_.oob	0.158788
42623	GOA-2005-BP-SP-VP-Bacteria-random-100-annotUsed-0.4-GOmin-0-2759467781037732-test-MF_500_.oob	0.007143
3735	GOA-2005-BP-SP-VP-Bacteria-random-100-annotUsed-0.4-GOmin-0-2759467781037732-test-MF_500_.oob	0.131636
16616	GOA-2005-BP-SP-VP-Bacteria-random-100-annotUsed-0.4-GOmin-0-2759467781037732-test-MF_500_.oob	0.007143
1071	GOA-2005-BP-SP-VP-Bacteria-random-100-annotUsed-0.4-GOmin-0-2759467781037732-test-MF_500_.oob	0.014389
5524	GOA-2005-BP-SP-VP-Bacteria-random-100-annotUsed-0.4-GOmin-0-2759467781037732-test-MF_500_.oob	0.014389
16491	GOA-2005-BP-SP-VP-Bacteria-random-100-annotUsed-0.4-GOmin-0-2759467781037732-test-MF_500_.oob	0.007143
16614	GOA-2005-BP-SP-VP-Bacteria-random-100-annotUsed-0.4-GOmin-0-2759467781037732-test-MF_500_.oob	0.007143
16887	GOA-2005-BP-SP-VP-Bacteria-random-100-annotUsed-0.4-GOmin-0-2759467781037732-test-MF_500_.oob	0.007143
43169	GOA-2005-BP-SP-VP-Bacteria-random-100-annotUsed-0.4-GOmin-0-2759467781037732-test-MF_500_.oob	0.007143
43168	GOA-2005-BP-SP-VP-Bacteria-random-100-annotUsed-0.4-GOmin-0-2759467781037732-test-MF_500_.oob	0.014389
51082	GOA-2005-BP-SP-VP-Bacteria-random-100-annotUsed-0.4-GOmin-0-2759467781037732-test-MF_500_.oob	0.007143
8483	GOA-2005-BP-SP-VP-Bacteria-random-100-annotUsed-0.4-GOmin-0-2759467781037732-test-MF_500_.oob	0.007143
42578	GOA-2005-BP-SP-VP-Bacteria-random-100-annotUsed-0.4-GOmin-0-2759467781037732-test-MF_500_.oob	0.128879
16874	GOA-2005-BP-SP-VP-Bacteria-random-100-annotUsed-0.4-GOmin-0-2759467781037732-test-MF_500_.oob	0.014389
16740	GOA-2005-BP-SP-VP-Bacteria-random-100-annotUsed-0.4-GOmin-0-2759467781037732-test-MF_500_.oob	0.185981
16741	GOA-2005-BP-SP-VP-Bacteria-random-100-annotUsed-0.4-GOmin-0-2759467781037732-test-MF_500_.oob	0.021707
5515	GOA-2005-BP-SP-VP-Bacteria-random-100-annotUsed-0.4-GOmin-0-2759467781037732-test-MF_500_.oob	0.007143
17111	GOA-2005-BP-SP-VP-Bacteria-random-100-annotUsed-0.4-GOmin-0-2759467781037732-test-MF_500_.oob	0.007143
3723	GOA-2005-BP-SP-VP-Bacteria-random-100-annotUsed-0.4-GOmin-0-2759467781037732-test-MF_500_.oob	0.052496
71496	GOA-2005-BP-SP-VP-Bacteria-random-100-annotUsed-0.4-GOmin-0-2759506360527383-test-BP_500_.oob	0.022992
6575	GOA-2005-BP-SP-VP-Bacteria-random-100-annotUsed-0.4-GOmin-0-2759506360527383-test-BP_500_.oob	0.011364
51188	GOA-2005-BP-SP-VP-Bacteria-random-100-annotUsed-0.4-GOmin-0-2759506360527383-test-BP_500_.oob	0.011364
1901566	GOA-2005-BP-SP-VP-Bacteria-random-100-annotUsed-0.4-GOmin-0-2759506360527383-test-BP_500_.oob	0.034804
9219	GOA-2005-BP-SP-VP-Bacteria-random-100-annotUsed-0.4-GOmin-0-2759506360527383-test-BP_500_.oob	0.011364
1901564	GOA-2005-BP-SP-VP-Bacteria-random-100-annotUsed-0.4-GOmin-0-2759506360527383-test-BP_500_.oob	0.084041
19538	GOA-2005-BP-SP-VP-Bacteria-random-100-annotUsed-0.4-GOmin-0-2759506360527383-test-BP_500_.oob	0.084041
5975	GOA-2005-BP-SP-VP-Bacteria-random-100-annotUsed-0.4-GOmin-0-2759506360527383-test-BP_500_.oob	0.096886
51186	GOA-2005-BP-SP-VP-Bacteria-random-100-annotUsed-0.4-GOmin-0-2759506360527383-test-BP_500_.oob	0.022992
9221	GOA-2005-BP-SP-VP-Bacteria-random-100-annotUsed-0.4-GOmin-0-2759506360527383-test-BP_500_.oob	0.011364
46128	GOA-2005-BP-SP-VP-Bacteria-random-100-annotUsed-0.4-GOmin-0-2759506360527383-test-BP_500_.oob	0.011364
46129	GOA-2005-BP-SP-VP-Bacteria-random-100-annotUsed-0.4-GOmin-0-2759506360527383-test-BP_500_.oob	0.011364
34660	GOA-2005-BP-SP-VP-Bacteria-random-100-annotUsed-0.4-GOmin-0-2759506360527383-test-BP_500_.oob	0.011364
51179	GOA-2005-BP-SP-VP-Bacteria-random-100-annotUsed-0.4-GOmin-0-2759506360527383-test-BP_500_.oob	0.022992
33036	GOA-2005-BP-SP-VP-Bacteria-random-100-annotUsed-0.4-GOmin-0-2759506360527383-test-BP_500_.oob	0.011364
90304	GOA-2005-BP-SP-VP-Bacteria-random-100-annotUsed-0.4-GOmin-0-2759506360527383-test-BP_500_.oob	0.109963
8152	GOA-2005-BP-SP-VP-Bacteria-random-100-annotUsed-0.4-GOmin-0-2759506360527383-test-BP_500_.oob	0.720766
42254	GOA-2005-BP-SP-VP-Bacteria-random-100-annotUsed-0.4-GOmin-0-2759506360527383-test-BP_500_.oob	0.011364
51171	GOA-2005-BP-SP-VP-Bacteria-random-100-annotUsed-0.4-GOmin-0-2759506360527383-test-BP_500_.oob	0.011364
34641	GOA-2005-BP-SP-VP-Bacteria-random-100-annotUsed-0.4-GOmin-0-2759506360527383-test-BP_500_.oob	0.193897
9259	GOA-2005-BP-SP-VP-Bacteria-random-100-annotUsed-0.4-GOmin-0-2759506360527383-test-BP_500_.oob	0.011364
9260	GOA-2005-BP-SP-VP-Bacteria-random-100-annotUsed-0.4-GOmin-0-2759506360527383-test-BP_500_.oob	0.011364
6012	GOA-2005-BP-SP-VP-Bacteria-random-100-annotUsed-0.4-GOmin-0-2759506360527383-test-BP_500_.oob	0.011364
34645	GOA-2005-BP-SP-VP-Bacteria-random-100-annotUsed-0.4-GOmin-0-2759506360527383-test-BP_500_.oob	0.096886
9262	GOA-2005-BP-SP-VP-Bacteria-random-100-annotUsed-0.4-GOmin-0-2759506360527383-test-BP_500_.oob	0.011364
6541	GOA-2005-BP-SP-VP-Bacteria-random-100-annotUsed-0.4-GOmin-0-2759506360527383-test-BP_500_.oob	0.011364
9263	GOA-2005-BP-SP-VP-Bacteria-random-100-annotUsed-0.4-GOmin-0-2759506360527383-test-BP_500_.oob	0.011364
34654	GOA-2005-BP-SP-VP-Bacteria-random-100-annotUsed-0.4-GOmin-0-2759506360527383-test-BP_500_.oob	0.05901
33554	GOA-2005-BP-SP-VP-Bacteria-random-100-annotUsed-0.4-GOmin-0-2759506360527383-test-BP_500_.oob	0.046808
8299	GOA-2005-BP-SP-VP-Bacteria-random-100-annotUsed-0.4-GOmin-0-2759506360527383-test-BP_500_.oob	0.022992
16310	GOA-2005-BP-SP-VP-Bacteria-random-100-annotUsed-0.4-GOmin-0-2759506360527383-test-BP_500_.oob	0.022992
60255	GOA-2005-BP-SP-VP-Bacteria-random-100-annotUsed-0.4-GOmin-0-2759506360527383-test-BP_500_.oob	0.011364
42278	GOA-2005-BP-SP-VP-Bacteria-random-100-annotUsed-0.4-GOmin-0-2759506360527383-test-BP_500_.oob	0.011364
5996	GOA-2005-BP-SP-VP-Bacteria-random-100-annotUsed-0.4-GOmin-0-2759506360527383-test-BP_500_.oob	0.011364
18130	GOA-2005-BP-SP-VP-Bacteria-random-100-annotUsed-0.4-GOmin-0-2759506360527383-test-BP_500_.oob	0.05901
9265	GOA-2005-BP-SP-VP-Bacteria-random-100-annotUsed-0.4-GOmin-0-2759506360527383-test-BP_500_.oob	0.011364
10468	GOA-2005-BP-SP-VP-Bacteria-random-100-annotUsed-0.4-GOmin-0-2759506360527383-test-BP_500_.oob	0.011364
10467	GOA-2005-BP-SP-VP-Bacteria-random-100-annotUsed-0.4-GOmin-0-2759506360527383-test-BP_500_.oob	0.096886
2000112	GOA-2005-BP-SP-VP-Bacteria-random-100-annotUsed-0.4-GOmin-0-2759506360527383-test-BP_500_.oob	0.011364
6629	GOA-2005-BP-SP-VP-Bacteria-random-100-annotUsed-0.4-GOmin-0-2759506360527383-test-BP_500_.oob	0.022992
43412	GOA-2005-BP-SP-VP-Bacteria-random-100-annotUsed-0.4-GOmin-0-2759506360527383-test-BP_500_.oob	0.034804
9306	GOA-2005-BP-SP-VP-Bacteria-random-100-annotUsed-0.4-GOmin-0-2759506360527383-test-BP_500_.oob	0.011364
8104	GOA-2005-BP-SP-VP-Bacteria-random-100-annotUsed-0.4-GOmin-0-2759506360527383-test-BP_500_.oob	0.011364
43436	GOA-2005-BP-SP-VP-Bacteria-random-100-annotUsed-0.4-GOmin-0-2759506360527383-test-BP_500_.oob	0.022992
7165	GOA-2005-BP-SP-VP-Bacteria-random-100-annotUsed-0.4-GOmin-0-2759506360527383-test-BP_500_.oob	0.011364
7154	GOA-2005-BP-SP-VP-Bacteria-random-100-annotUsed-0.4-GOmin-0-2759506360527383-test-BP_500_.oob	0.034804
9889	GOA-2005-BP-SP-VP-Bacteria-random-100-annotUsed-0.4-GOmin-0-2759506360527383-test-BP_500_.oob	0.011364
6082	GOA-2005-BP-SP-VP-Bacteria-random-100-annotUsed-0.4-GOmin-0-2759506360527383-test-BP_500_.oob	0.022992
154	GOA-2005-BP-SP-VP-Bacteria-random-100-annotUsed-0.4-GOmin-0-2759506360527383-test-BP_500_.oob	0.011364
2001141	GOA-2005-BP-SP-VP-Bacteria-random-100-annotUsed-0.4-GOmin-0-2759506360527383-test-BP_500_.oob	0.011364
6950	GOA-2005-BP-SP-VP-Bacteria-random-100-annotUsed-0.4-GOmin-0-2759506360527383-test-BP_500_.oob	0.046808
6139	GOA-2005-BP-SP-VP-Bacteria-random-100-annotUsed-0.4-GOmin-0-2759506360527383-test-BP_500_.oob	0.193897
6412	GOA-2005-BP-SP-VP-Bacteria-random-100-annotUsed-0.4-GOmin-0-2759506360527383-test-BP_500_.oob	0.084041
9394	GOA-2005-BP-SP-VP-Bacteria-random-100-annotUsed-0.4-GOmin-0-2759506360527383-test-BP_500_.oob	0.011364
6974	GOA-2005-BP-SP-VP-Bacteria-random-100-annotUsed-0.4-GOmin-0-2759506360527383-test-BP_500_.oob	0.046808
51641	GOA-2005-BP-SP-VP-Bacteria-random-100-annotUsed-0.4-GOmin-0-2759506360527383-test-BP_500_.oob	0.011364
19693	GOA-2005-BP-SP-VP-Bacteria-random-100-annotUsed-0.4-GOmin-0-2759506360527383-test-BP_500_.oob	0.011364
19692	GOA-2005-BP-SP-VP-Bacteria-random-100-annotUsed-0.4-GOmin-0-2759506360527383-test-BP_500_.oob	0.011364
51649	GOA-2005-BP-SP-VP-Bacteria-random-100-annotUsed-0.4-GOmin-0-2759506360527383-test-BP_500_.oob	0.011364
72528	GOA-2005-BP-SP-VP-Bacteria-random-100-annotUsed-0.4-GOmin-0-2759506360527383-test-BP_500_.oob	0.011364
1901362	GOA-2005-BP-SP-VP-Bacteria-random-100-annotUsed-0.4-GOmin-0-2759506360527383-test-BP_500_.oob	0.05901
1901360	GOA-2005-BP-SP-VP-Bacteria-random-100-annotUsed-0.4-GOmin-0-2759506360527383-test-BP_500_.oob	0.208915
42455	GOA-2005-BP-SP-VP-Bacteria-random-100-annotUsed-0.4-GOmin-0-2759506360527383-test-BP_500_.oob	0.011364
42451	GOA-2005-BP-SP-VP-Bacteria-random-100-annotUsed-0.4-GOmin-0-2759506360527383-test-BP_500_.oob	0.011364
72522	GOA-2005-BP-SP-VP-Bacteria-random-100-annotUsed-0.4-GOmin-0-2759506360527383-test-BP_500_.oob	0.022992
72521	GOA-2005-BP-SP-VP-Bacteria-random-100-annotUsed-0.4-GOmin-0-2759506360527383-test-BP_500_.oob	0.022992
6520	GOA-2005-BP-SP-VP-Bacteria-random-100-annotUsed-0.4-GOmin-0-2759506360527383-test-BP_500_.oob	0.022992
72527	GOA-2005-BP-SP-VP-Bacteria-random-100-annotUsed-0.4-GOmin-0-2759506360527383-test-BP_500_.oob	0.011364
9432	GOA-2005-BP-SP-VP-Bacteria-random-100-annotUsed-0.4-GOmin-0-2759506360527383-test-BP_500_.oob	0.022992
71103	GOA-2005-BP-SP-VP-Bacteria-random-100-annotUsed-0.4-GOmin-0-2759506360527383-test-BP_500_.oob	0.011364
6071	GOA-2005-BP-SP-VP-Bacteria-random-100-annotUsed-0.4-GOmin-0-2759506360527383-test-BP_500_.oob	0.034804
45184	GOA-2005-BP-SP-VP-Bacteria-random-100-annotUsed-0.4-GOmin-0-2759506360527383-test-BP_500_.oob	0.011364
19637	GOA-2005-BP-SP-VP-Bacteria-random-100-annotUsed-0.4-GOmin-0-2759506360527383-test-BP_500_.oob	0.05901
6066	GOA-2005-BP-SP-VP-Bacteria-random-100-annotUsed-0.4-GOmin-0-2759506360527383-test-BP_500_.oob	0.034804
9451	GOA-2005-BP-SP-VP-Bacteria-random-100-annotUsed-0.4-GOmin-0-2759506360527383-test-BP_500_.oob	0.011364
31668	GOA-2005-BP-SP-VP-Bacteria-random-100-annotUsed-0.4-GOmin-0-2759506360527383-test-BP_500_.oob	0.022992
46385	GOA-2005-BP-SP-VP-Bacteria-random-100-annotUsed-0.4-GOmin-0-2759506360527383-test-BP_500_.oob	0.011364
46390	GOA-2005-BP-SP-VP-Bacteria-random-100-annotUsed-0.4-GOmin-0-2759506360527383-test-BP_500_.oob	0.011364
6810	GOA-2005-BP-SP-VP-Bacteria-random-100-annotUsed-0.4-GOmin-0-2759506360527383-test-BP_500_.oob	0.022992
31326	GOA-2005-BP-SP-VP-Bacteria-random-100-annotUsed-0.4-GOmin-0-2759506360527383-test-BP_500_.oob	0.011364
1901293	GOA-2005-BP-SP-VP-Bacteria-random-100-annotUsed-0.4-GOmin-0-2759506360527383-test-BP_500_.oob	0.05901
6807	GOA-2005-BP-SP-VP-Bacteria-random-100-annotUsed-0.4-GOmin-0-2759506360527383-test-BP_500_.oob	0.224268
71840	GOA-2005-BP-SP-VP-Bacteria-random-100-annotUsed-0.4-GOmin-0-2759506360527383-test-BP_500_.oob	0.011364
33865	GOA-2005-BP-SP-VP-Bacteria-random-100-annotUsed-0.4-GOmin-0-2759506360527383-test-BP_500_.oob	0.011364
31323	GOA-2005-BP-SP-VP-Bacteria-random-100-annotUsed-0.4-GOmin-0-2759506360527383-test-BP_500_.oob	0.011364
33866	GOA-2005-BP-SP-VP-Bacteria-random-100-annotUsed-0.4-GOmin-0-2759506360527383-test-BP_500_.oob	0.011364
44723	GOA-2005-BP-SP-VP-Bacteria-random-100-annotUsed-0.4-GOmin-0-2759506360527383-test-BP_500_.oob	0.022992
9058	GOA-2005-BP-SP-VP-Bacteria-random-100-annotUsed-0.4-GOmin-0-2759506360527383-test-BP_500_.oob	0.208915
6796	GOA-2005-BP-SP-VP-Bacteria-random-100-annotUsed-0.4-GOmin-0-2759506360527383-test-BP_500_.oob	0.084041
9059	GOA-2005-BP-SP-VP-Bacteria-random-100-annotUsed-0.4-GOmin-0-2759506360527383-test-BP_500_.oob	0.096886
6793	GOA-2005-BP-SP-VP-Bacteria-random-100-annotUsed-0.4-GOmin-0-2759506360527383-test-BP_500_.oob	0.084041
33875	GOA-2005-BP-SP-VP-Bacteria-random-100-annotUsed-0.4-GOmin-0-2759506360527383-test-BP_500_.oob	0.011364
9064	GOA-2005-BP-SP-VP-Bacteria-random-100-annotUsed-0.4-GOmin-0-2759506360527383-test-BP_500_.oob	0.011364
6304	GOA-2005-BP-SP-VP-Bacteria-random-100-annotUsed-0.4-GOmin-0-2759506360527383-test-BP_500_.oob	0.022992
42558	GOA-2005-BP-SP-VP-Bacteria-random-100-annotUsed-0.4-GOmin-0-2759506360527383-test-BP_500_.oob	0.011364
44710	GOA-2005-BP-SP-VP-Bacteria-random-100-annotUsed-0.4-GOmin-0-2759506360527383-test-BP_500_.oob	0.164798
23052	GOA-2005-BP-SP-VP-Bacteria-random-100-annotUsed-0.4-GOmin-0-2759506360527383-test-BP_500_.oob	0.011364
46903	GOA-2005-BP-SP-VP-Bacteria-random-100-annotUsed-0.4-GOmin-0-2759506360527383-test-BP_500_.oob	0.011364
44700	GOA-2005-BP-SP-VP-Bacteria-random-100-annotUsed-0.4-GOmin-0-2759506360527383-test-BP_500_.oob	0.011364
44699	GOA-2005-BP-SP-VP-Bacteria-random-100-annotUsed-0.4-GOmin-0-2759506360527383-test-BP_500_.oob	0.084041
16051	GOA-2005-BP-SP-VP-Bacteria-random-100-annotUsed-0.4-GOmin-0-2759506360527383-test-BP_500_.oob	0.011364
51252	GOA-2005-BP-SP-VP-Bacteria-random-100-annotUsed-0.4-GOmin-0-2759506360527383-test-BP_500_.oob	0.011364
19219	GOA-2005-BP-SP-VP-Bacteria-random-100-annotUsed-0.4-GOmin-0-2759506360527383-test-BP_500_.oob	0.011364
6281	GOA-2005-BP-SP-VP-Bacteria-random-100-annotUsed-0.4-GOmin-0-2759506360527383-test-BP_500_.oob	0.034804
80090	GOA-2005-BP-SP-VP-Bacteria-random-100-annotUsed-0.4-GOmin-0-2759506360527383-test-BP_500_.oob	0.011364
19222	GOA-2005-BP-SP-VP-Bacteria-random-100-annotUsed-0.4-GOmin-0-2759506360527383-test-BP_500_.oob	0.011364
9991	GOA-2005-BP-SP-VP-Bacteria-random-100-annotUsed-0.4-GOmin-0-2759506360527383-test-BP_500_.oob	0.022992
51716	GOA-2005-BP-SP-VP-Bacteria-random-100-annotUsed-0.4-GOmin-0-2759506360527383-test-BP_500_.oob	0.05901
50896	GOA-2005-BP-SP-VP-Bacteria-random-100-annotUsed-0.4-GOmin-0-2759506360527383-test-BP_500_.oob	0.05901
51234	GOA-2005-BP-SP-VP-Bacteria-random-100-annotUsed-0.4-GOmin-0-2759506360527383-test-BP_500_.oob	0.022992
9987	GOA-2005-BP-SP-VP-Bacteria-random-100-annotUsed-0.4-GOmin-0-2759506360527383-test-BP_500_.oob	0.651904
44255	GOA-2005-BP-SP-VP-Bacteria-random-100-annotUsed-0.4-GOmin-0-2759506360527383-test-BP_500_.oob	0.022992
6396	GOA-2005-BP-SP-VP-Bacteria-random-100-annotUsed-0.4-GOmin-0-2759506360527383-test-BP_500_.oob	0.011364
44249	GOA-2005-BP-SP-VP-Bacteria-random-100-annotUsed-0.4-GOmin-0-2759506360527383-test-BP_500_.oob	0.193897
44238	GOA-2005-BP-SP-VP-Bacteria-random-100-annotUsed-0.4-GOmin-0-2759506360527383-test-BP_500_.oob	0.537687
44237	GOA-2005-BP-SP-VP-Bacteria-random-100-annotUsed-0.4-GOmin-0-2759506360527383-test-BP_500_.oob	0.564002
19318	GOA-2005-BP-SP-VP-Bacteria-random-100-annotUsed-0.4-GOmin-0-2759506360527383-test-BP_500_.oob	0.011364
16070	GOA-2005-BP-SP-VP-Bacteria-random-100-annotUsed-0.4-GOmin-0-2759506360527383-test-BP_500_.oob	0.011364
16072	GOA-2005-BP-SP-VP-Bacteria-random-100-annotUsed-0.4-GOmin-0-2759506360527383-test-BP_500_.oob	0.011364
6364	GOA-2005-BP-SP-VP-Bacteria-random-100-annotUsed-0.4-GOmin-0-2759506360527383-test-BP_500_.oob	0.011364
44763	GOA-2005-BP-SP-VP-Bacteria-random-100-annotUsed-0.4-GOmin-0-2759506360527383-test-BP_500_.oob	0.084041
19752	GOA-2005-BP-SP-VP-Bacteria-random-100-annotUsed-0.4-GOmin-0-2759506360527383-test-BP_500_.oob	0.022992
44281	GOA-2005-BP-SP-VP-Bacteria-random-100-annotUsed-0.4-GOmin-0-2759506360527383-test-BP_500_.oob	0.136853
22613	GOA-2005-BP-SP-VP-Bacteria-random-100-annotUsed-0.4-GOmin-0-2759506360527383-test-BP_500_.oob	0.011364
44765	GOA-2005-BP-SP-VP-Bacteria-random-100-annotUsed-0.4-GOmin-0-2759506360527383-test-BP_500_.oob	0.011364
15031	GOA-2005-BP-SP-VP-Bacteria-random-100-annotUsed-0.4-GOmin-0-2759506360527383-test-BP_500_.oob	0.011364
19751	GOA-2005-BP-SP-VP-Bacteria-random-100-annotUsed-0.4-GOmin-0-2759506360527383-test-BP_500_.oob	0.034804
6355	GOA-2005-BP-SP-VP-Bacteria-random-100-annotUsed-0.4-GOmin-0-2759506360527383-test-BP_500_.oob	0.011364
44271	GOA-2005-BP-SP-VP-Bacteria-random-100-annotUsed-0.4-GOmin-0-2759506360527383-test-BP_500_.oob	0.05901
43170	GOA-2005-BP-SP-VP-Bacteria-random-100-annotUsed-0.4-GOmin-0-2759506360527383-test-BP_500_.oob	0.208915
44267	GOA-2005-BP-SP-VP-Bacteria-random-100-annotUsed-0.4-GOmin-0-2759506360527383-test-BP_500_.oob	0.084041
44260	GOA-2005-BP-SP-VP-Bacteria-random-100-annotUsed-0.4-GOmin-0-2759506360527383-test-BP_500_.oob	0.208915
44262	GOA-2005-BP-SP-VP-Bacteria-random-100-annotUsed-0.4-GOmin-0-2759506360527383-test-BP_500_.oob	0.034804
50789	GOA-2005-BP-SP-VP-Bacteria-random-100-annotUsed-0.4-GOmin-0-2759506360527383-test-BP_500_.oob	0.022992
50794	GOA-2005-BP-SP-VP-Bacteria-random-100-annotUsed-0.4-GOmin-0-2759506360527383-test-BP_500_.oob	0.022992
1901576	GOA-2005-BP-SP-VP-Bacteria-random-100-annotUsed-0.4-GOmin-0-2759506360527383-test-BP_500_.oob	0.208915
9605	GOA-2005-BP-SP-VP-Bacteria-random-100-annotUsed-0.4-GOmin-0-2759506360527383-test-BP_500_.oob	0.022992
9197	GOA-2005-BP-SP-VP-Bacteria-random-100-annotUsed-0.4-GOmin-0-2759506360527383-test-BP_500_.oob	0.011364
9196	GOA-2005-BP-SP-VP-Bacteria-random-100-annotUsed-0.4-GOmin-0-2759506360527383-test-BP_500_.oob	0.011364
9186	GOA-2005-BP-SP-VP-Bacteria-random-100-annotUsed-0.4-GOmin-0-2759506360527383-test-BP_500_.oob	0.011364
9189	GOA-2005-BP-SP-VP-Bacteria-random-100-annotUsed-0.4-GOmin-0-2759506360527383-test-BP_500_.oob	0.011364
1901605	GOA-2005-BP-SP-VP-Bacteria-random-100-annotUsed-0.4-GOmin-0-2759506360527383-test-BP_500_.oob	0.011364
1901135	GOA-2005-BP-SP-VP-Bacteria-random-100-annotUsed-0.4-GOmin-0-2759506360527383-test-BP_500_.oob	0.046808
34030	GOA-2005-BP-SP-VP-Bacteria-random-100-annotUsed-0.4-GOmin-0-2759506360527383-test-BP_500_.oob	0.011364
6163	GOA-2005-BP-SP-VP-Bacteria-random-100-annotUsed-0.4-GOmin-0-2759506360527383-test-BP_500_.oob	0.022992
6164	GOA-2005-BP-SP-VP-Bacteria-random-100-annotUsed-0.4-GOmin-0-2759506360527383-test-BP_500_.oob	0.022992
44085	GOA-2005-BP-SP-VP-Bacteria-random-100-annotUsed-0.4-GOmin-0-2759506360527383-test-BP_500_.oob	0.011364
46483	GOA-2005-BP-SP-VP-Bacteria-random-100-annotUsed-0.4-GOmin-0-2759506360527383-test-BP_500_.oob	0.208915
1901615	GOA-2005-BP-SP-VP-Bacteria-random-100-annotUsed-0.4-GOmin-0-2759506360527383-test-BP_500_.oob	0.034804
46072	GOA-2005-BP-SP-VP-Bacteria-random-100-annotUsed-0.4-GOmin-0-2759506360527383-test-BP_500_.oob	0.011364
32940	GOA-2005-BP-SP-VP-Bacteria-random-100-annotUsed-0.4-GOmin-0-2759506360527383-test-BP_500_.oob	0.011364
9161	GOA-2005-BP-SP-VP-Bacteria-random-100-annotUsed-0.4-GOmin-0-2759506360527383-test-BP_500_.oob	0.011364
9163	GOA-2005-BP-SP-VP-Bacteria-random-100-annotUsed-0.4-GOmin-0-2759506360527383-test-BP_500_.oob	0.011364
9165	GOA-2005-BP-SP-VP-Bacteria-random-100-annotUsed-0.4-GOmin-0-2759506360527383-test-BP_500_.oob	0.046808
71702	GOA-2005-BP-SP-VP-Bacteria-random-100-annotUsed-0.4-GOmin-0-2759506360527383-test-BP_500_.oob	0.011364
9152	GOA-2005-BP-SP-VP-Bacteria-random-100-annotUsed-0.4-GOmin-0-2759506360527383-test-BP_500_.oob	0.011364
71704	GOA-2005-BP-SP-VP-Bacteria-random-100-annotUsed-0.4-GOmin-0-2759506360527383-test-BP_500_.oob	0.537687
9156	GOA-2005-BP-SP-VP-Bacteria-random-100-annotUsed-0.4-GOmin-0-2759506360527383-test-BP_500_.oob	0.011364
34032	GOA-2005-BP-SP-VP-Bacteria-random-100-annotUsed-0.4-GOmin-0-2759506360527383-test-BP_500_.oob	0.011364
34033	GOA-2005-BP-SP-VP-Bacteria-random-100-annotUsed-0.4-GOmin-0-2759506360527383-test-BP_500_.oob	0.011364
1901137	GOA-2005-BP-SP-VP-Bacteria-random-100-annotUsed-0.4-GOmin-0-2759506360527383-test-BP_500_.oob	0.022992
9150	GOA-2005-BP-SP-VP-Bacteria-random-100-annotUsed-0.4-GOmin-0-2759506360527383-test-BP_500_.oob	0.011364
6260	GOA-2005-BP-SP-VP-Bacteria-random-100-annotUsed-0.4-GOmin-0-2759506360527383-test-BP_500_.oob	0.011364
19438	GOA-2005-BP-SP-VP-Bacteria-random-100-annotUsed-0.4-GOmin-0-2759506360527383-test-BP_500_.oob	0.05901
6259	GOA-2005-BP-SP-VP-Bacteria-random-100-annotUsed-0.4-GOmin-0-2759506360527383-test-BP_500_.oob	0.096886
65007	GOA-2005-BP-SP-VP-Bacteria-random-100-annotUsed-0.4-GOmin-0-2759506360527383-test-BP_500_.oob	0.022992
34470	GOA-2005-BP-SP-VP-Bacteria-random-100-annotUsed-0.4-GOmin-0-2759506360527383-test-BP_500_.oob	0.011364
9138	GOA-2005-BP-SP-VP-Bacteria-random-100-annotUsed-0.4-GOmin-0-2759506360527383-test-BP_500_.oob	0.011364
9139	GOA-2005-BP-SP-VP-Bacteria-random-100-annotUsed-0.4-GOmin-0-2759506360527383-test-BP_500_.oob	0.011364
6265	GOA-2005-BP-SP-VP-Bacteria-random-100-annotUsed-0.4-GOmin-0-2759506360527383-test-BP_500_.oob	0.011364
6720	GOA-2005-BP-SP-VP-Bacteria-random-100-annotUsed-0.4-GOmin-0-2759506360527383-test-BP_500_.oob	0.022992
9133	GOA-2005-BP-SP-VP-Bacteria-random-100-annotUsed-0.4-GOmin-0-2759506360527383-test-BP_500_.oob	0.011364
9132	GOA-2005-BP-SP-VP-Bacteria-random-100-annotUsed-0.4-GOmin-0-2759506360527383-test-BP_500_.oob	0.011364
6725	GOA-2005-BP-SP-VP-Bacteria-random-100-annotUsed-0.4-GOmin-0-2759506360527383-test-BP_500_.oob	0.208915
1901659	GOA-2005-BP-SP-VP-Bacteria-random-100-annotUsed-0.4-GOmin-0-2759506360527383-test-BP_500_.oob	0.011364
15937	GOA-2005-BP-SP-VP-Bacteria-random-100-annotUsed-0.4-GOmin-0-2759506360527383-test-BP_500_.oob	0.011364
9124	GOA-2005-BP-SP-VP-Bacteria-random-100-annotUsed-0.4-GOmin-0-2759506360527383-test-BP_500_.oob	0.011364
15936	GOA-2005-BP-SP-VP-Bacteria-random-100-annotUsed-0.4-GOmin-0-2759506360527383-test-BP_500_.oob	0.011364
1901657	GOA-2005-BP-SP-VP-Bacteria-random-100-annotUsed-0.4-GOmin-0-2759506360527383-test-BP_500_.oob	0.034804
9123	GOA-2005-BP-SP-VP-Bacteria-random-100-annotUsed-0.4-GOmin-0-2759506360527383-test-BP_500_.oob	0.011364
6732	GOA-2005-BP-SP-VP-Bacteria-random-100-annotUsed-0.4-GOmin-0-2759506360527383-test-BP_500_.oob	0.022992
90407	GOA-2005-BP-SP-VP-Bacteria-random-100-annotUsed-0.4-GOmin-0-2759506360527383-test-BP_500_.oob	0.05901
9116	GOA-2005-BP-SP-VP-Bacteria-random-100-annotUsed-0.4-GOmin-0-2759506360527383-test-BP_500_.oob	0.034804
9117	GOA-2005-BP-SP-VP-Bacteria-random-100-annotUsed-0.4-GOmin-0-2759506360527383-test-BP_500_.oob	0.046808
9119	GOA-2005-BP-SP-VP-Bacteria-random-100-annotUsed-0.4-GOmin-0-2759506360527383-test-BP_500_.oob	0.011364
19400	GOA-2005-BP-SP-VP-Bacteria-random-100-annotUsed-0.4-GOmin-0-2759506360527383-test-BP_500_.oob	0.034804
9108	GOA-2005-BP-SP-VP-Bacteria-random-100-annotUsed-0.4-GOmin-0-2759506360527383-test-BP_500_.oob	0.011364
6233	GOA-2005-BP-SP-VP-Bacteria-random-100-annotUsed-0.4-GOmin-0-2759506360527383-test-BP_500_.oob	0.011364
6753	GOA-2005-BP-SP-VP-Bacteria-random-100-annotUsed-0.4-GOmin-0-2759506360527383-test-BP_500_.oob	0.05901
6221	GOA-2005-BP-SP-VP-Bacteria-random-100-annotUsed-0.4-GOmin-0-2759506360527383-test-BP_500_.oob	0.011364
8610	GOA-2005-BP-SP-VP-Bacteria-random-100-annotUsed-0.4-GOmin-0-2759506360527383-test-BP_500_.oob	0.022992
6220	GOA-2005-BP-SP-VP-Bacteria-random-100-annotUsed-0.4-GOmin-0-2759506360527383-test-BP_500_.oob	0.011364
6760	GOA-2005-BP-SP-VP-Bacteria-random-100-annotUsed-0.4-GOmin-0-2759506360527383-test-BP_500_.oob	0.011364
55086	GOA-2005-BP-SP-VP-Bacteria-random-100-annotUsed-0.4-GOmin-0-2759506360527383-test-BP_500_.oob	0.071418
10556	GOA-2005-BP-SP-VP-Bacteria-random-100-annotUsed-0.4-GOmin-0-2759506360527383-test-BP_500_.oob	0.011364
44425	GOA-2005-BP-SP-VP-Bacteria-random-100-annotUsed-0.4-GOmin-0-2759506360527383-test-CC_500_.oob	0.019231
44424	GOA-2005-BP-SP-VP-Bacteria-random-100-annotUsed-0.4-GOmin-0-2759506360527383-test-CC_500_.oob	0.402362
44391	GOA-2005-BP-SP-VP-Bacteria-random-100-annotUsed-0.4-GOmin-0-2759506360527383-test-CC_500_.oob	0.019231
16021	GOA-2005-BP-SP-VP-Bacteria-random-100-annotUsed-0.4-GOmin-0-2759506360527383-test-CC_500_.oob	0.019231
5623	GOA-2005-BP-SP-VP-Bacteria-random-100-annotUsed-0.4-GOmin-0-2759506360527383-test-CC_500_.oob	0.866592
5737	GOA-2005-BP-SP-VP-Bacteria-random-100-annotUsed-0.4-GOmin-0-2759506360527383-test-CC_500_.oob	0.250779
15934	GOA-2005-BP-SP-VP-Bacteria-random-100-annotUsed-0.4-GOmin-0-2759506360527383-test-CC_500_.oob	0.019231
16020	GOA-2005-BP-SP-VP-Bacteria-random-100-annotUsed-0.4-GOmin-0-2759506360527383-test-CC_500_.oob	0.019231
5622	GOA-2005-BP-SP-VP-Bacteria-random-100-annotUsed-0.4-GOmin-0-2759506360527383-test-CC_500_.oob	0.866592
43228	GOA-2005-BP-SP-VP-Bacteria-random-100-annotUsed-0.4-GOmin-0-2759506360527383-test-CC_500_.oob	0.27215
43229	GOA-2005-BP-SP-VP-Bacteria-random-100-annotUsed-0.4-GOmin-0-2759506360527383-test-CC_500_.oob	0.27215
43226	GOA-2005-BP-SP-VP-Bacteria-random-100-annotUsed-0.4-GOmin-0-2759506360527383-test-CC_500_.oob	0.27215
44422	GOA-2005-BP-SP-VP-Bacteria-random-100-annotUsed-0.4-GOmin-0-2759506360527383-test-CC_500_.oob	0.019231
5840	GOA-2005-BP-SP-VP-Bacteria-random-100-annotUsed-0.4-GOmin-0-2759506360527383-test-CC_500_.oob	0.27215
31224	GOA-2005-BP-SP-VP-Bacteria-random-100-annotUsed-0.4-GOmin-0-2759506360527383-test-CC_500_.oob	0.019231
44444	GOA-2005-BP-SP-VP-Bacteria-random-100-annotUsed-0.4-GOmin-0-2759506360527383-test-CC_500_.oob	0.27215
43232	GOA-2005-BP-SP-VP-Bacteria-random-100-annotUsed-0.4-GOmin-0-2759506360527383-test-CC_500_.oob	0.27215
44446	GOA-2005-BP-SP-VP-Bacteria-random-100-annotUsed-0.4-GOmin-0-2759506360527383-test-CC_500_.oob	0.019231
44464	GOA-2005-BP-SP-VP-Bacteria-random-100-annotUsed-0.4-GOmin-0-2759506360527383-test-CC_500_.oob	0.866592
32991	GOA-2005-BP-SP-VP-Bacteria-random-100-annotUsed-0.4-GOmin-0-2759506360527383-test-CC_500_.oob	0.431109
30529	GOA-2005-BP-SP-VP-Bacteria-random-100-annotUsed-0.4-GOmin-0-2759506360527383-test-CC_500_.oob	0.431109
4749	GOA-2005-BP-SP-VP-Bacteria-random-100-annotUsed-0.4-GOmin-0-2759506360527383-test-MF_500_.oob	0.015038
3824	GOA-2005-BP-SP-VP-Bacteria-random-100-annotUsed-0.4-GOmin-0-2759506360527383-test-MF_500_.oob	0.474122
8270	GOA-2005-BP-SP-VP-Bacteria-random-100-annotUsed-0.4-GOmin-0-2759506360527383-test-MF_500_.oob	0.007463
4620	GOA-2005-BP-SP-VP-Bacteria-random-100-annotUsed-0.4-GOmin-0-2759506360527383-test-MF_500_.oob	0.007463
16788	GOA-2005-BP-SP-VP-Bacteria-random-100-annotUsed-0.4-GOmin-0-2759506360527383-test-MF_500_.oob	0.030895
5488	GOA-2005-BP-SP-VP-Bacteria-random-100-annotUsed-0.4-GOmin-0-2759506360527383-test-MF_500_.oob	0.220853
16787	GOA-2005-BP-SP-VP-Bacteria-random-100-annotUsed-0.4-GOmin-0-2759506360527383-test-MF_500_.oob	0.055849
3700	GOA-2005-BP-SP-VP-Bacteria-random-100-annotUsed-0.4-GOmin-0-2759506360527383-test-MF_500_.oob	0.022692
4629	GOA-2005-BP-SP-VP-Bacteria-random-100-annotUsed-0.4-GOmin-0-2759506360527383-test-MF_500_.oob	0.007463
15405	GOA-2005-BP-SP-VP-Bacteria-random-100-annotUsed-0.4-GOmin-0-2759506360527383-test-MF_500_.oob	0.007463
8649	GOA-2005-BP-SP-VP-Bacteria-random-100-annotUsed-0.4-GOmin-0-2759506360527383-test-MF_500_.oob	0.022692
4150	GOA-2005-BP-SP-VP-Bacteria-random-100-annotUsed-0.4-GOmin-0-2759506360527383-test-MF_500_.oob	0.007463
16778	GOA-2005-BP-SP-VP-Bacteria-random-100-annotUsed-0.4-GOmin-0-2759506360527383-test-MF_500_.oob	0.015038
35639	GOA-2005-BP-SP-VP-Bacteria-random-100-annotUsed-0.4-GOmin-0-2759506360527383-test-MF_500_.oob	0.03886
16773	GOA-2005-BP-SP-VP-Bacteria-random-100-annotUsed-0.4-GOmin-0-2759506360527383-test-MF_500_.oob	0.015038
16772	GOA-2005-BP-SP-VP-Bacteria-random-100-annotUsed-0.4-GOmin-0-2759506360527383-test-MF_500_.oob	0.080951
17076	GOA-2005-BP-SP-VP-Bacteria-random-100-annotUsed-0.4-GOmin-0-2759506360527383-test-MF_500_.oob	0.03886
15399	GOA-2005-BP-SP-VP-Bacteria-random-100-annotUsed-0.4-GOmin-0-2759506360527383-test-MF_500_.oob	0.007463
4518	GOA-2005-BP-SP-VP-Bacteria-random-100-annotUsed-0.4-GOmin-0-2759506360527383-test-MF_500_.oob	0.015038
16769	GOA-2005-BP-SP-VP-Bacteria-random-100-annotUsed-0.4-GOmin-0-2759506360527383-test-MF_500_.oob	0.007463
1883	GOA-2005-BP-SP-VP-Bacteria-random-100-annotUsed-0.4-GOmin-0-2759506360527383-test-MF_500_.oob	0.03886
32555	GOA-2005-BP-SP-VP-Bacteria-random-100-annotUsed-0.4-GOmin-0-2759506360527383-test-MF_500_.oob	0.03886
36094	GOA-2005-BP-SP-VP-Bacteria-random-100-annotUsed-0.4-GOmin-0-2759506360527383-test-MF_500_.oob	0.03886
1882	GOA-2005-BP-SP-VP-Bacteria-random-100-annotUsed-0.4-GOmin-0-2759506360527383-test-MF_500_.oob	0.03886
16829	GOA-2005-BP-SP-VP-Bacteria-random-100-annotUsed-0.4-GOmin-0-2759506360527383-test-MF_500_.oob	0.015038
32553	GOA-2005-BP-SP-VP-Bacteria-random-100-annotUsed-0.4-GOmin-0-2759506360527383-test-MF_500_.oob	0.03886
8565	GOA-2005-BP-SP-VP-Bacteria-random-100-annotUsed-0.4-GOmin-0-2759506360527383-test-MF_500_.oob	0.007463
19200	GOA-2005-BP-SP-VP-Bacteria-random-100-annotUsed-0.4-GOmin-0-2759506360527383-test-MF_500_.oob	0.007463
16830	GOA-2005-BP-SP-VP-Bacteria-random-100-annotUsed-0.4-GOmin-0-2759506360527383-test-MF_500_.oob	0.007463
5198	GOA-2005-BP-SP-VP-Bacteria-random-100-annotUsed-0.4-GOmin-0-2759506360527383-test-MF_500_.oob	0.07147
3677	GOA-2005-BP-SP-VP-Bacteria-random-100-annotUsed-0.4-GOmin-0-2759506360527383-test-MF_500_.oob	0.047056
32559	GOA-2005-BP-SP-VP-Bacteria-random-100-annotUsed-0.4-GOmin-0-2759506360527383-test-MF_500_.oob	0.03886
3918	GOA-2005-BP-SP-VP-Bacteria-random-100-annotUsed-0.4-GOmin-0-2759506360527383-test-MF_500_.oob	0.015038
3676	GOA-2005-BP-SP-VP-Bacteria-random-100-annotUsed-0.4-GOmin-0-2759506360527383-test-MF_500_.oob	0.157992
3916	GOA-2005-BP-SP-VP-Bacteria-random-100-annotUsed-0.4-GOmin-0-2759506360527383-test-MF_500_.oob	0.038833
8168	GOA-2005-BP-SP-VP-Bacteria-random-100-annotUsed-0.4-GOmin-0-2759506360527383-test-MF_500_.oob	0.418506
8170	GOA-2005-BP-SP-VP-Bacteria-random-100-annotUsed-0.4-GOmin-0-2759506360527383-test-MF_500_.oob	0.007463
16301	GOA-2005-BP-SP-VP-Bacteria-random-100-annotUsed-0.4-GOmin-0-2759506360527383-test-MF_500_.oob	0.054971
16298	GOA-2005-BP-SP-VP-Bacteria-random-100-annotUsed-0.4-GOmin-0-2759506360527383-test-MF_500_.oob	0.007463
32550	GOA-2005-BP-SP-VP-Bacteria-random-100-annotUsed-0.4-GOmin-0-2759506360527383-test-MF_500_.oob	0.03886
166	GOA-2005-BP-SP-VP-Bacteria-random-100-annotUsed-0.4-GOmin-0-2759506360527383-test-MF_500_.oob	0.03886
8173	GOA-2005-BP-SP-VP-Bacteria-random-100-annotUsed-0.4-GOmin-0-2759506360527383-test-MF_500_.oob	0.022692
16817	GOA-2005-BP-SP-VP-Bacteria-random-100-annotUsed-0.4-GOmin-0-2759506360527383-test-MF_500_.oob	0.015038
32549	GOA-2005-BP-SP-VP-Bacteria-random-100-annotUsed-0.4-GOmin-0-2759506360527383-test-MF_500_.oob	0.03886
16818	GOA-2005-BP-SP-VP-Bacteria-random-100-annotUsed-0.4-GOmin-0-2759506360527383-test-MF_500_.oob	0.015038
22804	GOA-2005-BP-SP-VP-Bacteria-random-100-annotUsed-0.4-GOmin-0-2759506360527383-test-MF_500_.oob	0.007463
5215	GOA-2005-BP-SP-VP-Bacteria-random-100-annotUsed-0.4-GOmin-0-2759506360527383-test-MF_500_.oob	0.007463
1901265	GOA-2005-BP-SP-VP-Bacteria-random-100-annotUsed-0.4-GOmin-0-2759506360527383-test-MF_500_.oob	0.03886
16433	GOA-2005-BP-SP-VP-Bacteria-random-100-annotUsed-0.4-GOmin-0-2759506360527383-test-MF_500_.oob	0.007463
179	GOA-2005-BP-SP-VP-Bacteria-random-100-annotUsed-0.4-GOmin-0-2759506360527383-test-MF_500_.oob	0.007463
4335	GOA-2005-BP-SP-VP-Bacteria-random-100-annotUsed-0.4-GOmin-0-2759506360527383-test-MF_500_.oob	0.007463
19843	GOA-2005-BP-SP-VP-Bacteria-random-100-annotUsed-0.4-GOmin-0-2759506360527383-test-MF_500_.oob	0.038833
4812	GOA-2005-BP-SP-VP-Bacteria-random-100-annotUsed-0.4-GOmin-0-2759506360527383-test-MF_500_.oob	0.007463
22884	GOA-2005-BP-SP-VP-Bacteria-random-100-annotUsed-0.4-GOmin-0-2759506360527383-test-MF_500_.oob	0.007463
30554	GOA-2005-BP-SP-VP-Bacteria-random-100-annotUsed-0.4-GOmin-0-2759506360527383-test-MF_500_.oob	0.03886
1901363	GOA-2005-BP-SP-VP-Bacteria-random-100-annotUsed-0.4-GOmin-0-2759506360527383-test-MF_500_.oob	0.209623
22891	GOA-2005-BP-SP-VP-Bacteria-random-100-annotUsed-0.4-GOmin-0-2759506360527383-test-MF_500_.oob	0.007463
8320	GOA-2005-BP-SP-VP-Bacteria-random-100-annotUsed-0.4-GOmin-0-2759506360527383-test-MF_500_.oob	0.007463
43167	GOA-2005-BP-SP-VP-Bacteria-random-100-annotUsed-0.4-GOmin-0-2759506360527383-test-MF_500_.oob	0.047202
22892	GOA-2005-BP-SP-VP-Bacteria-random-100-annotUsed-0.4-GOmin-0-2759506360527383-test-MF_500_.oob	0.007463
16462	GOA-2005-BP-SP-VP-Bacteria-random-100-annotUsed-0.4-GOmin-0-2759506360527383-test-MF_500_.oob	0.015038
16853	GOA-2005-BP-SP-VP-Bacteria-random-100-annotUsed-0.4-GOmin-0-2759506360527383-test-MF_500_.oob	0.038833
8757	GOA-2005-BP-SP-VP-Bacteria-random-100-annotUsed-0.4-GOmin-0-2759506360527383-test-MF_500_.oob	0.022692
8889	GOA-2005-BP-SP-VP-Bacteria-random-100-annotUsed-0.4-GOmin-0-2759506360527383-test-MF_500_.oob	0.007463
8081	GOA-2005-BP-SP-VP-Bacteria-random-100-annotUsed-0.4-GOmin-0-2759506360527383-test-MF_500_.oob	0.015038
4817	GOA-2005-BP-SP-VP-Bacteria-random-100-annotUsed-0.4-GOmin-0-2759506360527383-test-MF_500_.oob	0.007463
8094	GOA-2005-BP-SP-VP-Bacteria-random-100-annotUsed-0.4-GOmin-0-2759506360527383-test-MF_500_.oob	0.015038
16832	GOA-2005-BP-SP-VP-Bacteria-random-100-annotUsed-0.4-GOmin-0-2759506360527383-test-MF_500_.oob	0.007463
97159	GOA-2005-BP-SP-VP-Bacteria-random-100-annotUsed-0.4-GOmin-0-2759506360527383-test-MF_500_.oob	0.209623
42623	GOA-2005-BP-SP-VP-Bacteria-random-100-annotUsed-0.4-GOmin-0-2759506360527383-test-MF_500_.oob	0.015038
[truncated: 492,531 more rows]
