# Supplementary material for: Phylogenetic Profiling: How Much Input Data Is Enough?
Source: PLoS One. 2015 Feb 13;10(2):e0114701. doi: 10.1371/journal.pone.0114701 (PMC4332489; doi:10.1371/journal.pone.0114701)
Supplement: S3 Data — (ZIP) [file pone.0114701.s003.zip]

Archive with 1 entries (1 files):
- used-GOs-minGO-50.txt
