# Supplementary material for: Phylogenetic Profiling: How Much Input Data Is Enough?
Source: PLoS One. 2015 Feb 13;10(2):e0114701. doi: 10.1371/journal.pone.0114701 (PMC4332489; doi:10.1371/journal.pone.0114701)
Supplement: S3 Data — (ZIP) [file pone.0114701.s003.zip › used-GOs-minGO-50.txt]

GO.index	GO.name	IC
41	transition metal ion transport	0.592629865639248
49	tRNA binding	0.673333619548831
96	sulfur amino acid metabolic process	0.62950560493251
97	sulfur amino acid biosynthetic process	0.62950560493251
104	succinate dehydrogenase activity	0.849635887189323
105	histidine biosynthetic process	0.681479040370051
150	recombinase activity	0.861624247383218
154	rRNA modification	0.939406791319632
155	phosphorelay sensor kinase activity	0.760365819918006
156	phosphorelay response regulator activity	0.935241701436938
160	phosphorelay signal transduction system	0.756864804813346
166	nucleotide binding	0.268097327282597
270	peptidoglycan metabolic process	0.493520635440475
271	polysaccharide biosynthetic process	0.374111396016482
272	polysaccharide catabolic process	0.718354779663312
287	magnesium ion binding	0.513807993139857
413	protein peptidyl-prolyl isomerization	0.738120509044945
910	cytokinesis	0.585973269481714
917	barrier septum assembly	0.939406791319632
988	protein binding transcription factor activity	0.400202496684121
990	core RNA polymerase binding transcription factor activity	0.626917009137202
996	core DNA-dependent RNA polymerase binding promoter specificity activity	0.930812123691609
1071	nucleic acid binding transcription factor activity	0.33666948094487
1510	RNA methylation	0.757627165278528
1522	pseudouridine synthesis	0.747330864206122
1539	ciliary or flagellar motility	0.70870694000717
1882	nucleoside binding	0.746996412356365
1883	purine nucleoside binding	0.897360525167042
3333	amino acid transmembrane transport	0.742604441718836
3676	nucleic acid binding	0.21655202634614
3677	DNA binding	0.250326570359516
3678	DNA helicase activity	0.620647117740786
3684	damaged DNA binding	0.642303525718089
3697	single-stranded DNA binding	0.611450208621628
3700	sequence-specific DNA binding transcription factor activity	0.337365830575009
3723	RNA binding	0.352143704151472
3735	structural constituent of ribosome	0.140273628510081
3746	translation elongation factor activity	0.735302860960889
3755	peptidyl-prolyl cis-trans isomerase activity	0.662644663598253
3774	motor activity	0.534399194600013
3824	catalytic activity	0.407836178068269
3857	3-hydroxyacyl-CoA dehydrogenase activity	0.794721050334084
3887	DNA-directed DNA polymerase activity	0.682238113793303
3899	DNA-directed RNA polymerase activity	0.648604326932781
3916	DNA topoisomerase activity	0.784877588626261
3924	GTPase activity	0.488353308341796
3954	NADH dehydrogenase activity	0.638327330914794
3988	acetyl-CoA C-acyltransferase activity	0.83260222660398
3995	acyl-CoA dehydrogenase activity	0.699271774378645
4003	ATP-dependent DNA helicase activity	0.662644663598253
4075	biotin carboxylase activity	0.83260222660398
4129	cytochrome-c oxidase activity	0.699271774378645
4146	dihydrofolate reductase activity	0.897360525167042
4175	endopeptidase activity	0.435902996241457
4177	aminopeptidase activity	0.660153143247113
4180	carboxypeptidase activity	0.632663386127931
4185	serine-type carboxypeptidase activity	0.849635887189323
4190	aspartic-type endopeptidase activity	0.699271774378645
4222	metalloendopeptidase activity	0.56085068300805
4252	serine-type endopeptidase activity	0.524108868129525
4312	fatty acid synthase activity	0.724911441810175
4386	helicase activity	0.507842575112397
4497	monooxygenase activity	0.519087729806658
4518	nuclease activity	0.490328571689029
4519	endonuclease activity	0.549658079065823
4520	endodeoxyribonuclease activity	0.66520445320796
4521	endoribonuclease activity	0.627323276938064
4527	exonuclease activity	0.589442100668168
4529	exodeoxyribonuclease activity	0.767843928040918
4536	deoxyribonuclease activity	0.627323276938064
4540	ribonuclease activity	0.58384602836972
4553	hydrolase activity	hydrolyzing O-glycosyl compounds	0.546691910058566
4601	peroxidase activity	0.642303525718089
4616	phosphogluconate dehydrogenase (decarboxylating) activity	0.870483402873876
4659	prenyltransferase activity	0.707061824281151
4672	protein kinase activity	0.342637440255836
4673	protein histidine kinase activity	0.75344217322185
4674	protein serine/threonine kinase activity	0.401582075952901
4721	phosphoprotein phosphatase activity	0.476959164127387
4725	protein tyrosine phosphatase activity	0.550414572884853
4803	transposase activity	0.897360525167042
4812	aminoacyl-tRNA ligase activity	0.625608981571112
4871	signal transducer activity	0.26824544697465
4872	receptor activity	0.269739704755928
5198	structural molecule activity	0.140273628510081
5215	transporter activity	0.407836178068269
5216	ion channel activity	0.851959044517067
5244	voltage-gated ion channel activity	0.851959044517067
5283	sodium:amino acid symporter activity	0.784877588626261
5310	dicarboxylic acid transmembrane transporter activity	0.735302860960889
5315	inorganic phosphate transmembrane transporter activity	0.870483402873876
5319	lipid transporter activity	0.590602692937075
5342	organic acid transmembrane transporter activity	0.765360636988622
5343	organic acid:sodium symporter activity	0.695607521354944
5351	sugar:hydrogen symporter activity	0.794721050334084
5375	copper ion transmembrane transporter activity	0.805725104310814
5381	iron ion transmembrane transporter activity	0.897360525167042
5402	cation:sugar symporter activity	0.794721050334084
5416	cation:amino acid symporter activity	0.767843928040918
5488	binding	0.851959044517067
5506	iron ion binding	0.496092384444988
5507	copper ion binding	0.610001707107329
5515	protein binding	0.112733719695489
5524	ATP binding	0.317251197624049
5525	GTP binding	0.445276915088794
5576	extracellular region	0.258633791305525
5618	cell wall	0.171487686230943
5622	intracellular	0.0715475552245632
5623	cell	0.000530407573759603
5694	chromosome	0.370960788720982
5737	cytoplasm	0.14679841249307
5829	cytosol	0.272311883451425
5840	ribosome	0.483190191521938
5886	plasma membrane	0.186438418573439
5887	integral to plasma membrane	0.336274220688386
5975	carbohydrate metabolic process	0.204944956285544
5976	polysaccharide metabolic process	0.365656754391181
5977	glycogen metabolic process	0.591512884081184
5984	disaccharide metabolic process	0.829893357367906
5996	monosaccharide metabolic process	0.477332019828308
6006	glucose metabolic process	0.486330960631425
6007	glucose catabolic process	0.568372397724992
6012	galactose metabolic process	0.822301650538395
6022	aminoglycan metabolic process	0.493520635440475
6023	aminoglycan biosynthetic process	0.527151080792585
6024	glycosaminoglycan biosynthetic process	0.527151080792585
6026	aminoglycan catabolic process	0.705639343796974
6027	glycosaminoglycan catabolic process	0.738120509044945
6040	amino sugar metabolic process	0.652875994816649
6066	alcohol metabolic process	0.598085253360679
6071	glycerol metabolic process	0.636832299812086
6072	glycerol-3-phosphate metabolic process	0.843368827762877
6073	cellular glucan metabolic process	0.859177389831656
6081	cellular aldehyde metabolic process	0.64460330107679
6082	organic acid metabolic process	0.235904841214842
6084	acetyl-CoA metabolic process	0.598085253360679
6091	generation of precursor metabolites and energy	0.285748682073601
6094	gluconeogenesis	0.67121898490208
6096	glycolysis	0.62950560493251
6098	pentose-phosphate shunt	0.692632355646431
6099	tricarboxylic acid cycle	0.616000255523388
6112	energy reserve metabolic process	0.531740503231368
6119	oxidative phosphorylation	0.637817430254396
6139	nucleobase-containing compound metabolic process	0.216618281458757
6152	purine nucleoside catabolic process	0.461034451094038
6163	purine nucleotide metabolic process	0.547983125081283
6164	purine nucleotide biosynthetic process	0.547983125081283
6184	GTP catabolic process	0.46251613947531
6195	purine nucleotide catabolic process	0.438212305977874
6200	ATP catabolic process	0.619147311712432
6206	pyrimidine nucleobase metabolic process	0.67120520736341
6220	pyrimidine nucleotide metabolic process	0.681479040370051
6221	pyrimidine nucleotide biosynthetic process	0.681479040370051
6259	DNA metabolic process	0.356027621921859
6260	DNA replication	0.498548035239184
6261	DNA-dependent DNA replication	0.498548035239184
6265	DNA topological change	0.80792407288649
6281	DNA repair	0.512053384648305
6284	base-excision repair	0.637817430254396
6304	DNA modification	0.770328215100853
6305	DNA alkylation	0.770328215100853
6306	DNA methylation	0.770328215100853
6310	DNA recombination	0.609746221830381
6313	transposition	DNA-mediated	0.939406791319632
6323	DNA packaging	0.538155423531102
6351	transcription	DNA-dependent	0.512053384648305
6352	DNA-dependent transcription	initiation	0.52053264518516
6355	regulation of transcription	DNA-dependent	0.512053384648305
6364	rRNA processing	0.582220868454774
6396	RNA processing	0.372870343089145
6399	tRNA metabolic process	0.559823746367739
6400	tRNA modification	0.715185275269187
6412	translation	0.374111396016482
6414	translational elongation	0.585973269481714
6418	tRNA aminoacylation for protein translation	0.559823746367739
6457	protein folding	0.420386903899074
6461	protein complex assembly	0.559823746367739
6464	cellular protein modification process	0.461032981584384
6468	protein phosphorylation	0.336869141256415
6470	protein dephosphorylation	0.539496895200747
6508	proteolysis	0.733452475807592
6518	peptide metabolic process	0.681479040370051
6520	cellular amino acid metabolic process	0.265919691441241
6525	arginine metabolic process	0.592629865639248
6526	arginine biosynthetic process	0.592629865639248
6534	cysteine metabolic process	0.770328215100853
6535	cysteine biosynthetic process from serine	0.892506499887002
6536	glutamate metabolic process	0.70484943025419
6541	glutamine metabolic process	0.70484943025419
6544	glycine metabolic process	0.770328215100853
6546	glycine catabolic process	0.80792407288649
6547	histidine metabolic process	0.681479040370051
6551	leucine metabolic process	0.64460330107679
6553	lysine metabolic process	0.62950560493251
6555	methionine metabolic process	0.681479040370051
6563	L-serine metabolic process	0.770328215100853
6566	threonine metabolic process	0.733452475807592
6568	tryptophan metabolic process	0.692632355646431
6575	cellular modified amino acid metabolic process	0.636832299812086
6576	cellular biogenic amine metabolic process	0.555754126345987
6586	indolalkylamine metabolic process	0.692632355646431
6605	protein targeting	0.444974004605266
6629	lipid metabolic process	0.410987135309744
6631	fatty acid metabolic process	0.555754126345987
6633	fatty acid biosynthetic process	0.911150825269197
6637	acyl-CoA metabolic process	0.673262185130783
6643	membrane lipid metabolic process	0.692632355646431
6644	phospholipid metabolic process	0.564026820085847
6650	glycerophospholipid metabolic process	0.523483727835705
6662	glycerol ether metabolic process	0.729788729336079
6664	glycolipid metabolic process	0.692632355646431
6720	isoprenoid metabolic process	0.583702556836045
6721	terpenoid metabolic process	0.618033697650419
6725	cellular aromatic compound metabolic process	0.45913395035048
6730	one-carbon metabolic process	0.694343974459692
6732	coenzyme metabolic process	0.426084831454023
6733	oxidoreduction coenzyme metabolic process	0.57287048253712
6739	NADP metabolic process	0.692632355646431
6740	NADPH regeneration	0.692632355646431
6743	ubiquinone metabolic process	0.769300148687538
6744	ubiquinone biosynthetic process	0.775778483949555
6749	glutathione metabolic process	0.859177389831656
6753	nucleoside phosphate metabolic process	0.414931516177643
6754	ATP biosynthetic process	0.681479040370051
6760	folic acid-containing compound metabolic process	0.692632355646431
6766	vitamin metabolic process	0.509236078629877
6767	water-soluble vitamin metabolic process	0.509236078629877
6768	biotin metabolic process	0.692632355646431
6771	riboflavin metabolic process	0.859306926405681
6772	thiamine metabolic process	0.661719657267923
6777	Mo-molybdopterin cofactor biosynthetic process	0.661719657267923
6778	porphyrin-containing compound metabolic process	0.621418024358101
6779	porphyrin-containing compound biosynthetic process	0.667230999292171
6790	sulfur compound metabolic process	0.435136751081523
6793	phosphorus metabolic process	0.551809745478087
6796	phosphate-containing compound metabolic process	0.311809481286045
6801	superoxide metabolic process	0.645046135116606
6807	nitrogen compound metabolic process	0.1735697393141
6810	transport	0.498548035239184
6811	ion transport	0.540656430201707
6812	cation transport	0.540656430201707
6813	potassium ion transport	0.566160421966002
6814	sodium ion transport	0.570547885045765
6817	phosphate ion transport	0.769300148687538
6818	hydrogen transport	0.681479040370051
6820	anion transport	0.546044581931435
6825	copper ion transport	0.718613852811362
6826	iron ion transport	0.592629865639248
6835	dicarboxylic acid transport	0.818220373958896
6855	drug transmembrane transport	0.859306926405681
6865	amino acid transport	0.550018790002675
6869	lipid transport	0.501681350367619
6873	cellular ion homeostasis	0.42128960697992
6875	cellular metal ion homeostasis	0.478230377504933
6879	cellular iron ion homeostasis	0.627367089456361
6886	intracellular protein transport	0.418310477840011
6928	cellular component movement	0.352258722125072
6935	chemotaxis	0.414669853038493
6950	response to stress	0.373143978112992
6952	defense response	0.321413091674677
6974	response to DNA damage stimulus	0.512053384648305
6979	response to oxidative stress	0.510599827055048
6996	organelle organization	0.288828131762606
7049	cell cycle	0.822301650538395
7059	chromosome segregation	0.538600297375075
7154	cell communication	0.592629865639248
7155	cell adhesion	0.375040633527705
7165	signal transduction	0.194523313879013
8026	ATP-dependent helicase activity	0.553503332745801
8028	monocarboxylic acid transmembrane transporter activity	0.695607521354944
8033	tRNA processing	0.607614532859018
8080	N-acetyltransferase activity	0.564311318494865
8081	phosphoric diester hydrolase activity	0.542412086531111
8094	DNA-dependent ATPase activity	0.588295749154749
8104	protein localization	0.339802133222048
8134	transcription factor binding	0.417540974754192
8135	translation factor activity	nucleic acid binding	0.556697711470474
8137	NADH dehydrogenase (ubiquinone) activity	0.655360991500137
8144	drug binding	0.574547328999498
8152	metabolic process	0.0193840576940621
8168	methyltransferase activity	0.480845135383165
8170	N-methyltransferase activity	0.568825552903952
8171	O-methyltransferase activity	0.729962751771022
8172	S-methyltransferase activity	0.775973094381789
8173	RNA methyltransferase activity	0.685405416303848
8199	ferric iron binding	0.767843928040918
8233	peptidase activity	0.555877133551202
8235	metalloexopeptidase activity	0.650802698388892
8236	serine-type peptidase activity	0.491534091333744
8237	metallopeptidase activity	0.494826995220401
8238	exopeptidase activity	0.532498929574853
8270	zinc ion binding	0.289269160343835
8272	sulfate transport	0.818220373958896
8276	protein methyltransferase activity	0.566993602518598
8289	lipid binding	0.369706487879404
8299	isoprenoid biosynthetic process	0.699809349121219
8320	protein transmembrane transporter activity	0.715560996951954
8324	cation transmembrane transporter activity	0.656259546270209
8360	regulation of cell shape	0.598306010902938
8374	O-acyltransferase activity	0.623925576095726
8408	3'-5' exonuclease activity	0.660153143247113
8410	CoA-transferase activity	0.897360525167042
8483	transaminase activity	0.623925576095726
8484	sulfuric ester hydrolase activity	0.679174676191947
8509	anion transmembrane transporter activity	0.499113365114828
8514	organic anion transmembrane transporter activity	0.729962751771022
8565	protein transporter activity	0.574547328999498
8610	lipid biosynthetic process	0.457262643192335
8616	queuosine biosynthetic process	0.859306926405681
8643	carbohydrate transport	0.750568831998725
8652	cellular amino acid biosynthetic process	0.322786986085888
8653	lipopolysaccharide metabolic process	0.537144367665266
8654	phospholipid biosynthetic process	0.564026820085847
8658	penicillin binding	Inf
8745	N-acetylmuramoyl-L-alanine amidase activity	0.870483402873876
8757	S-adenosylmethionine-dependent methyltransferase activity	0.536338914299796
8762	UDP-N-acetylmuramate dehydrogenase activity	0.83260222660398
8863	formate dehydrogenase (NAD+) activity	0.792436371074827
8967	phosphoglycolate phosphatase activity	0.849635887189323
8982	protein-N(PI)-phosphohistidine-sugar phosphotransferase activity	Inf
9002	serine-type D-Ala-D-Ala carboxypeptidase activity	Inf
9008	DNA-methyltransferase activity	0.784877588626261
9055	electron carrier activity	0.312519092540419
9056	catabolic process	0.204168875627603
9057	macromolecule catabolic process	0.498548035239184
9058	biosynthetic process	0.142671551861487
9059	macromolecule biosynthetic process	0.242688554437469
9060	aerobic respiration	0.453600043628878
9063	cellular amino acid catabolic process	0.446574599801642
9064	glutamine family amino acid metabolic process	0.493520635440475
9066	aspartate family amino acid metabolic process	0.50113766399745
9067	aspartate family amino acid biosynthetic process	0.50113766399745
9069	serine family amino acid metabolic process	0.603783180915629
9070	serine family amino acid biosynthetic process	0.603783180915629
9071	serine family amino acid catabolic process	0.757627165278528
9072	aromatic amino acid family metabolic process	0.598085253360679
9073	aromatic amino acid family biosynthetic process	0.598085253360679
9075	histidine family amino acid metabolic process	0.681479040370051
9076	histidine family amino acid biosynthetic process	0.681479040370051
9081	branched-chain amino acid metabolic process	0.64460330107679
9082	branched-chain amino acid biosynthetic process	0.64460330107679
9084	glutamine family amino acid biosynthetic process	0.493520635440475
9085	lysine biosynthetic process	0.62950560493251
9086	methionine biosynthetic process	0.681479040370051
9089	lysine biosynthetic process via diaminopimelate	0.62950560493251
9098	leucine biosynthetic process	0.64460330107679
9102	biotin biosynthetic process	0.692632355646431
9103	lipopolysaccharide biosynthetic process	0.537144367665266
9108	coenzyme biosynthetic process	0.481752535945923
9109	coenzyme catabolic process	0.616000255523388
9110	vitamin biosynthetic process	0.509236078629877
9112	nucleobase metabolic process	0.602836429896284
9116	nucleoside metabolic process	0.70484943025419
9117	nucleotide metabolic process	0.424636428881966
9119	ribonucleoside metabolic process	0.70484943025419
9123	nucleoside monophosphate metabolic process	0.622575889254607
9124	nucleoside monophosphate biosynthetic process	0.640637594876602
9126	purine nucleoside monophosphate metabolic process	0.656289547530114
9127	purine nucleoside monophosphate biosynthetic process	0.675368733368253
9141	nucleoside triphosphate metabolic process	0.681479040370051
9142	nucleoside triphosphate biosynthetic process	0.681479040370051
9143	nucleoside triphosphate catabolic process	0.447927055018324
9144	purine nucleoside triphosphate metabolic process	0.681479040370051
9145	purine nucleoside triphosphate biosynthetic process	0.681479040370051
9146	purine nucleoside triphosphate catabolic process	0.448561667763093
9150	purine ribonucleotide metabolic process	0.62950560493251
9152	purine ribonucleotide biosynthetic process	0.62950560493251
9154	purine ribonucleotide catabolic process	0.448085276820206
9156	ribonucleoside monophosphate biosynthetic process	0.646566478162082
9161	ribonucleoside monophosphate metabolic process	0.633750765779325
9163	nucleoside biosynthetic process	0.859177389831656
9164	nucleoside catabolic process	0.456037804213292
9165	nucleotide biosynthetic process	0.441547200002934
9166	nucleotide catabolic process	0.435977870679149
9167	purine ribonucleoside monophosphate metabolic process	0.658020644130994
9168	purine ribonucleoside monophosphate biosynthetic process	0.675368733368253
9187	cyclic nucleotide metabolic process	0.543649431511481
9190	cyclic nucleotide biosynthetic process	0.565551238165019
9199	ribonucleoside triphosphate metabolic process	0.681479040370051
9201	ribonucleoside triphosphate biosynthetic process	0.681479040370051
9203	ribonucleoside triphosphate catabolic process	0.448880710167133
9205	purine ribonucleoside triphosphate metabolic process	0.681479040370051
9206	purine ribonucleoside triphosphate biosynthetic process	0.681479040370051
9207	purine ribonucleoside triphosphate catabolic process	0.448880710167133
9225	nucleotide-sugar metabolic process	0.652875994816649
9228	thiamine biosynthetic process	0.661719657267923
9231	riboflavin biosynthetic process	0.749033042056732
9235	cobalamin metabolic process	0.829893357367906
9236	cobalamin biosynthetic process	0.903962036443245
9245	lipid A biosynthetic process	0.692632355646431
9247	glycolipid biosynthetic process	0.692632355646431
9252	peptidoglycan biosynthetic process	0.527151080792585
9253	peptidoglycan catabolic process	0.829893357367906
9259	ribonucleotide metabolic process	0.62950560493251
9260	ribonucleotide biosynthetic process	0.62950560493251
9261	ribonucleotide catabolic process	0.447927055018324
9262	deoxyribonucleotide metabolic process	0.699809349121219
9266	response to temperature stimulus	0.609746221830381
9273	peptidoglycan-based cell wall biogenesis	0.527151080792585
9274	peptidoglycan-based cell wall	0.171487686230943
9276	Gram-negative-bacterium-type cell wall	Inf
9279	cell outer membrane	0.486886529326237
9288	bacterial-type flagellum	0.926250949426287
9289	pilus	0.56722419191422
9296	flagellum assembly	0.547983125081283
9306	protein secretion	0.532986379735284
9308	amine metabolic process	0.450039196215056
9309	amine biosynthetic process	0.564026820085847
9311	oligosaccharide metabolic process	0.568372397724992
9312	oligosaccharide biosynthetic process	0.568372397724992
9396	folic acid-containing compound biosynthetic process	0.692632355646431
9399	nitrogen fixation	0.938333906532996
9401	phosphoenolpyruvate-dependent sugar phosphotransferase system	0.770328215100853
9405	pathogenesis	0.939406791319632
9408	response to heat	0.622575889254607
9425	bacterial-type flagellum basal body	Inf
9432	SOS response	0.592629865639248
9435	NAD biosynthetic process	0.636832299812086
9451	RNA modification	0.506479364559525
9579	thylakoid	0.217580108723009
9605	response to external stimulus	0.419001136199395
9628	response to abiotic stimulus	0.453600043628878
9636	response to toxin	0.590699691969
9653	anatomical structure morphogenesis	0.264813981975429
9889	regulation of biosynthetic process	0.493520635440475
9890	negative regulation of biosynthetic process	0.3762855243365
9891	positive regulation of biosynthetic process	0.345098919431829
9892	negative regulation of metabolic process	0.337091295179468
9893	positive regulation of metabolic process	0.291322233202403
9982	pseudouridine synthase activity	0.75344217322185
9987	cellular process	0.0401335854436231
9991	response to extracellular stimulus	0.523985925812326
10181	FMN binding	0.75344217322185
10340	carboxyl-O-methyltransferase activity	0.83260222660398
10467	gene expression	0.332236271844036
10468	regulation of gene expression	0.479523222994189
10556	regulation of macromolecule biosynthetic process	0.493520635440475
10557	positive regulation of macromolecule biosynthetic process	0.357886409854155
10558	negative regulation of macromolecule biosynthetic process	0.384840485967581
10604	positive regulation of macromolecule metabolic process	0.300922917865184
10605	negative regulation of macromolecule metabolic process	0.34563687510906
10629	negative regulation of gene expression	0.387729939093889
10876	lipid localization	0.486674015862042
15002	heme-copper terminal oxidase activity	0.699271774378645
15031	protein transport	0.364751962841693
15035	protein disulfide oxidoreductase activity	0.692081575501126
15036	disulfide oxidoreductase activity	0.662644663598253
15074	DNA integration	0.782775619082509
15075	ion transmembrane transporter activity	0.436355539475946
15077	monovalent inorganic cation transmembrane transporter activity	0.703918089034135
15078	hydrogen ion transmembrane transporter activity	0.851959044517067
15079	potassium ion transmembrane transporter activity	0.851959044517067
15081	sodium ion transmembrane transporter activity	0.851959044517067
15103	inorganic anion transmembrane transporter activity	0.531874000982625
15116	sulfate transmembrane transporter activity	0.735302860960889
15144	carbohydrate transmembrane transporter activity	0.692081575501126
15171	amino acid transmembrane transporter activity	0.765360636988622
15197	peptide transporter activity	0.735302860960889
15238	drug transmembrane transporter activity	0.75344217322185
15267	channel activity	0.851959044517067
15288	porin activity	0.83260222660398
15291	secondary active transmembrane transporter activity	0.617319681505689
15293	symporter activity	0.533761468736866
15294	solute:cation symporter activity	0.569755177252521
15295	solute:hydrogen symporter activity	0.75344217322185
15296	anion:cation symporter activity	0.67620850718469
15297	antiporter activity	0.656259546270209
15298	solute:cation antiporter activity	0.765360636988622
15299	solute:hydrogen antiporter activity	0.851959044517067
15343	siderophore transmembrane transporter activity	0.792436371074827
15370	solute:sodium symporter activity	0.608575320985769
15399	primary active transmembrane transporter activity	0.584396494958878
15405	P-P-bond-hydrolysis-driven transmembrane transporter activity	0.584396494958878
15450	P-P-bond-hydrolysis-driven protein transmembrane transporter activity	0.775973094381789
15627	type II protein secretion system complex	Inf
15628	protein secretion by the type II secretion system	Inf
15662	ATPase activity	coupled to transmembrane movement of ions	phosphorylative mechanism	0.617319681505689
15672	monovalent inorganic cation transport	0.681479040370051
15688	iron chelate transport	0.939406791319632
15698	inorganic anion transport	0.627367089456361
15711	organic anion transport	0.603771385564465
15718	monocarboxylic acid transport	0.602836429896284
15804	neutral amino acid transport	0.675368733368253
15833	peptide transport	0.519810182216226
15846	polyamine transport	0.822301650538395
15849	organic acid transport	0.509633877760706
15891	siderophore transport	0.939406791319632
15893	drug transport	0.769300148687538
15932	nucleobase-containing compound transmembrane transporter activity	0.692081575501126
15934	large ribosomal subunit	0.591282703772433
15979	photosynthesis	0.347482297713324
15980	energy derivation by oxidation of organic compounds	0.294836268982443
15985	energy coupled proton transport	down electrochemical gradient	0.681479040370051
15986	ATP synthesis coupled proton transport	0.681479040370051
15988	energy coupled proton transmembrane transport	against electrochemical gradient	0.702675754168558
15992	proton transport	0.681479040370051
15994	chlorophyll metabolic process	0.480527873659669
15995	chlorophyll biosynthetic process	0.519014430585114
16020	membrane	0.186769168906794
16021	integral to membrane	0.870749146017887
16042	lipid catabolic process	0.49226657799229
16043	cellular component organization	0.45913395035048
16044	cellular membrane organization	0.460302919447086
16051	carbohydrate biosynthetic process	0.352698025272131
16052	carbohydrate catabolic process	0.270596843472858
16053	organic acid biosynthetic process	0.309216586046712
16054	organic acid catabolic process	0.427549787556648
16070	RNA metabolic process	0.367487960731302
16072	rRNA metabolic process	0.575167243806656
16114	terpenoid biosynthetic process	0.903962036443245
16151	nickel cation binding	0.897360525167042
16209	antioxidant activity	0.596632299545687
16226	iron-sulfur cluster assembly	0.790381938016447
16301	kinase activity	0.323197350474371
16310	phosphorylation	0.326267683275751
16311	dephosphorylation	0.491482559089679
16407	acetyltransferase activity	0.546691910058566
16408	C-acyltransferase activity	0.746996412356365
16410	N-acyltransferase activity	0.551946188763578
16462	pyrophosphatase activity	0.584396494958878
16469	proton-transporting two-sector ATPase complex	0.599558771674705
16491	oxidoreductase activity	0.335216235886299
16597	amino acid binding	0.577545227155028
16614	oxidoreductase activity	acting on CH-OH group of donors	0.492755369851093
16615	malate dehydrogenase activity	0.740966805747752
16616	oxidoreductase activity	acting on the CH-OH group of donors	NAD or NADP as acceptor	0.505465182808805
16620	oxidoreductase activity	acting on the aldehyde or oxo group of donors	NAD or NADP as acceptor	0.638327330914794
16624	oxidoreductase activity	acting on the aldehyde or oxo group of donors	disulfide as acceptor	0.805725104310814
16627	oxidoreductase activity	acting on the CH-CH group of donors	0.575535978184942
16628	oxidoreductase activity	acting on the CH-CH group of donors	NAD or NADP as acceptor	0.67620850718469
16638	oxidoreductase activity	acting on the CH-NH2 group of donors	0.66520445320796
16641	oxidoreductase activity	acting on the CH-NH2 group of donors	oxygen as acceptor	0.685405416303848
16645	oxidoreductase activity	acting on the CH-NH group of donors	0.644356937523407
16646	oxidoreductase activity	acting on the CH-NH group of donors	NAD or NADP as acceptor	0.699271774378645
16651	oxidoreductase activity	acting on NAD(P)H	0.556697711470474
16655	oxidoreductase activity	acting on NAD(P)H	quinone or similar compound as acceptor	0.622271966977217
16661	oxidoreductase activity	acting on other nitrogenous compounds as donors	0.935241701436938
16667	oxidoreductase activity	acting on a sulfur group of donors	0.599157493163075
16668	oxidoreductase activity	acting on a sulfur group of donors	NAD(P) as acceptor	0.775973094381789
16671	oxidoreductase activity	acting on a sulfur group of donors	disulfide as acceptor	0.746996412356365
16675	oxidoreductase activity	acting on a heme group of donors	0.695607521354944
16676	oxidoreductase activity	acting on a heme group of donors	oxygen as acceptor	0.699271774378645
16684	oxidoreductase activity	acting on peroxide as acceptor	0.640294276748004
16701	oxidoreductase activity	acting on single donors with incorporation of molecular oxygen	0.572600873675459
16702	oxidoreductase activity	acting on single donors with incorporation of molecular oxygen	incorporation of two atoms of oxygen	0.574547328999498
16705	oxidoreductase activity	acting on paired donors	with incorporation or reduction of molecular oxygen	0.493166036341734
16725	oxidoreductase activity	acting on CH or CH2 groups	0.75344217322185
16730	oxidoreductase activity	acting on iron-sulfur proteins as donors	0.930812123691609
16740	transferase activity	0.257080940591679
16741	transferase activity	transferring one-carbon groups	0.475585220598388
16742	hydroxymethyl-	formyl- and related transferase activity	0.794721050334084
16744	transferase activity	transferring aldehyde or ketonic groups	0.849635887189323
16746	transferase activity	transferring acyl groups	0.463751374135606
16747	transferase activity	transferring acyl groups other than amino-acyl groups	0.48641894366888
16757	transferase activity	transferring glycosyl groups	0.444785195657951
16758	transferase activity	transferring hexosyl groups	0.475926816869961
16763	transferase activity	transferring pentosyl groups	0.615935540795003
16765	transferase activity	transferring alkyl or aryl (other than methyl) groups	0.610001707107329
16769	transferase activity	transferring nitrogenous groups	0.619050045069505
16772	transferase activity	transferring phosphorus-containing groups	0.310081873839052
16773	phosphotransferase activity	alcohol group as acceptor	0.330481022572487
16774	phosphotransferase activity	carboxyl group as acceptor	0.849635887189323
16775	phosphotransferase activity	nitrogenous group as acceptor	0.729962751771022
16776	phosphotransferase activity	phosphate group as acceptor	0.623925576095726
16778	diphosphotransferase activity	0.794721050334084
16779	nucleotidyltransferase activity	0.536338914299796
16780	phosphotransferase activity	for other substituted phosphate groups	0.711214795818727
16782	transferase activity	transferring sulfur-containing groups	0.566090924228821
16783	sulfurtransferase activity	0.775973094381789
16787	hydrolase activity	0.421620183258831
16788	hydrolase activity	acting on ester bonds	0.339725210409083
16791	phosphatase activity	0.430910382315834
16796	exonuclease activity	active with either ribo- or deoxyribonucleic acids and producing 5'-phosphomonoesters	0.682238113793303
16798	hydrolase activity	acting on glycosyl bonds	0.527019585670403
16799	hydrolase activity	hydrolyzing N-glycosyl compounds	0.703085629477856
16810	hydrolase activity	acting on carbon-nitrogen (but not peptide) bonds	0.519632492144259
16811	hydrolase activity	acting on carbon-nitrogen (but not peptide) bonds	in linear amides	0.567905087564869
16812	hydrolase activity	acting on carbon-nitrogen (but not peptide) bonds	in cyclic amides	0.760365819918006
16813	hydrolase activity	acting on carbon-nitrogen (but not peptide) bonds	in linear amidines	0.767843928040918
16814	hydrolase activity	acting on carbon-nitrogen (but not peptide) bonds	in cyclic amidines	0.655360991500137
16817	hydrolase activity	acting on acid anhydrides	0.584396494958878
16818	hydrolase activity	acting on acid anhydrides	in phosphorus-containing anhydrides	0.584396494958878
16820	hydrolase activity	acting on acid anhydrides	catalyzing transmembrane movement of substances	0.584396494958878
16829	lyase activity	0.506884346443701
16830	carbon-carbon lyase activity	0.627323276938064
16831	carboxy-lyase activity	0.662644663598253
16832	aldehyde-lyase activity	0.784877588626261
16833	oxo-acid-lyase activity	0.818200471784912
16835	carbon-oxygen lyase activity	0.597886365035191
16836	hydro-lyase activity	0.629069617057927
16840	carbon-nitrogen lyase activity	0.75344217322185
16841	ammonia-lyase activity	0.805725104310814
16846	carbon-sulfur lyase activity	0.735302860960889
16849	phosphorus-oxygen lyase activity	0.695607521354944
16853	isomerase activity	0.521843872926603
16854	racemase and epimerase activity	0.724911441810175
16855	racemase and epimerase activity	acting on amino acids and derivatives	0.897360525167042
16857	racemase and epimerase activity	acting on carbohydrates and derivatives	0.767843928040918
16859	cis-trans isomerase activity	0.657726345085048
16860	intramolecular oxidoreductase activity	0.630849222791882
16861	intramolecular oxidoreductase activity	interconverting aldoses and ketoses	0.760365819918006
16866	intramolecular transferase activity	0.670544562397827
16868	intramolecular transferase activity	phosphotransferases	0.735302860960889
16874	ligase activity	0.404244871610743
16875	ligase activity	forming carbon-oxygen bonds	0.625608981571112
16876	ligase activity	forming aminoacyl-tRNA and related compounds	0.625608981571112
16877	ligase activity	forming carbon-sulfur bonds	0.642303525718089
16878	acid-thiol ligase activity	0.699271774378645
16879	ligase activity	forming carbon-nitrogen bonds	0.441413771422788
16881	acid-amino acid ligase activity	0.452981262450083
16884	carbon-nitrogen ligase activity	with glutamine as amido-N-donor	0.760365819918006
16885	ligase activity	forming carbon-carbon bonds	0.818200471784912
16887	ATPase activity	0.584396494958878
16888	endodeoxyribonuclease activity	producing 5'-phosphomonoesters	0.75344217322185
16891	endoribonuclease activity	producing 5'-phosphomonoesters	0.688683874658788
16893	endonuclease activity	active with either ribo- or deoxyribonucleic acids and producing 5'-phosphomonoesters	0.650802698388892
16895	exodeoxyribonuclease activity	producing 5'-phosphomonoesters	0.767843928040918
16901	oxidoreductase activity	acting on the CH-OH group of donors	quinone or similar compound as acceptor	0.83260222660398
16903	oxidoreductase activity	acting on the aldehyde or oxo group of donors	0.615935540795003
16987	sigma factor activity	0.765544705618856
16998	cell wall macromolecule catabolic process	0.763268962848926
17004	cytochrome complex assembly	0.559823746367739
17076	purine nucleotide binding	0.290860631787499
17111	nucleoside-triphosphatase activity	0.584396494958878
17153	sodium:dicarboxylate symporter activity	0.794721050334084
17171	serine hydrolase activity	0.490728685688983
18130	heterocycle biosynthetic process	0.358582834714347
18193	peptidyl-amino acid modification	0.405448692918193
18208	peptidyl-proline modification	0.6797405203928
18904	ether metabolic process	0.729788729336079
18958	phenol-containing compound metabolic process	0.770328215100853
19001	guanyl nucleotide binding	0.435902996241457
19104	DNA N-glycosylase activity	0.740966805747752
19184	nonribosomal peptide biosynthetic process	0.718354779663312
19200	carbohydrate kinase activity	0.695607521354944
19219	regulation of nucleobase-containing compound metabolic process	0.512053384648305
19222	regulation of metabolic process	0.479523222994189
19238	cyclohydrolase activity	0.849635887189323
19239	deaminase activity	0.670544562397827
19318	hexose metabolic process	0.477332019828308
19319	hexose biosynthetic process	0.67121898490208
19320	hexose catabolic process	0.568372397724992
19321	pentose metabolic process	0.692632355646431
19344	cysteine biosynthetic process	0.770328215100853
19359	nicotinamide nucleotide biosynthetic process	0.636832299812086
19362	pyridine nucleotide metabolic process	0.57287048253712
19363	pyridine nucleotide biosynthetic process	0.636832299812086
19400	alditol metabolic process	0.636832299812086
19438	aromatic compound biosynthetic process	0.470974571636936
19439	aromatic compound catabolic process	0.651292900649368
19538	protein metabolic process	0.263438666947237
19637	organophosphate metabolic process	0.399833820033363
19674	NAD metabolic process	0.636832299812086
19693	ribose phosphate metabolic process	0.818220373958896
19720	Mo-molybdopterin cofactor metabolic process	0.661719657267923
19725	cellular homeostasis	0.405254431678973
19748	secondary metabolic process	0.673262185130783
19751	polyol metabolic process	0.636832299812086
19752	carboxylic acid metabolic process	0.23689979263015
19829	cation-transporting ATPase activity	0.670544562397827
19842	vitamin binding	0.531253224770504
19843	rRNA binding	0.679174676191947
19867	outer membrane	0.486886529326237
19877	diaminopimelate biosynthetic process	Inf
20037	heme binding	0.546691910058566
22603	regulation of anatomical structure morphogenesis	0.422699597574375
22604	regulation of cell morphogenesis	0.492529488030086
22607	cellular component assembly	0.45913395035048
22610	biological adhesion	0.37435661187121
22613	ribonucleoprotein complex biogenesis	0.502268047346183
22803	passive transmembrane transporter activity	0.851959044517067
22804	active transmembrane transporter activity	0.452183368419399
22829	wide pore channel activity	0.715560996951954
22832	voltage-gated channel activity	0.851959044517067
22836	gated channel activity	0.851959044517067
22838	substrate-specific channel activity	0.851959044517067
22839	ion gated channel activity	0.703085629477856
22857	transmembrane transporter activity	0.407836178068269
22884	macromolecule transmembrane transporter activity	0.715560996951954
22890	inorganic cation transmembrane transporter activity	0.703918089034135
22891	substrate-specific transmembrane transporter activity	0.407836178068269
22892	substrate-specific transporter activity	0.407836178068269
22900	electron transport chain	0.547513818561147
22904	respiratory electron transport chain	0.569271694180941
23014	signal transduction by phosphorylation	0.818220373958896
23052	signaling	0.180638253460781
30001	metal ion transport	0.592629865639248
30003	cellular cation homeostasis	0.4657506713847
30030	cell projection organization	0.537144367665266
30031	cell projection assembly	0.537144367665266
30145	manganese ion binding	0.655360991500137
30151	molybdenum ion binding	0.870483402873876
30163	protein catabolic process	0.435291162342852
30170	pyridoxal phosphate binding	0.620647117740786
30203	glycosaminoglycan metabolic process	0.493520635440475
30234	enzyme regulator activity	0.339964458878351
30246	carbohydrate binding	0.431334085881926
30258	lipid modification	0.564026820085847
30261	chromosome condensation	0.69703395659816
30288	outer membrane-bounded periplasmic space	0.796210369196736
30312	external encapsulating structure	0.157162346220262
30313	cell envelope	0.486886529326237
30529	ribonucleoprotein complex	0.379318213869923
30554	adenyl nucleotide binding	0.313327199300235
30976	thiamine pyrophosphate binding	0.83260222660398
31072	heat shock protein binding	0.578566291702919
31163	metallo-sulfur cluster assembly	0.790381938016447
31167	rRNA methylation	0.55138477216191
31224	intrinsic to membrane	0.82328678236873
31226	intrinsic to plasma membrane	0.332308788618911
31323	regulation of cellular metabolic process	0.493520635440475
31324	negative regulation of cellular metabolic process	0.347071197599619
31325	positive regulation of cellular metabolic process	0.298859099969666
31326	regulation of cellular biosynthetic process	0.493520635440475
31327	negative regulation of cellular biosynthetic process	0.378614913845839
31328	positive regulation of cellular biosynthetic process	0.348732507727987
31406	carboxylic acid binding	0.517472246163557
31419	cobalamin binding	0.784877588626261
31668	cellular response to extracellular stimulus	0.592629865639248
31975	envelope	0.188325388740466
32196	transposition	0.798713717725313
32259	methylation	0.770328215100853
32324	molybdopterin cofactor biosynthetic process	0.661719657267923
32502	developmental process	0.161307113570682
32506	cytokinetic process	0.829893357367906
32549	ribonucleoside binding	0.870483402873876
32550	purine ribonucleoside binding	Inf
32553	ribonucleotide binding	0.291476372515922
32555	purine ribonucleotide binding	0.291666650537282
32559	adenyl ribonucleotide binding	0.31411103364343
32561	guanyl ribonucleotide binding	0.435902996241457
32774	RNA biosynthetic process	0.512053384648305
32787	monocarboxylic acid metabolic process	0.457262643192335
32940	secretion by cell	0.399255592749768
32991	macromolecular complex	0.206048051977728
33013	tetrapyrrole metabolic process	0.612668976450415
33014	tetrapyrrole biosynthetic process	0.661589201721773
33036	macromolecule localization	0.31874001258974
33177	proton-transporting two-sector ATPase complex	proton-transporting domain	0.717624629746271
33178	proton-transporting two-sector ATPase complex	catalytic domain	0.731921898425176
33212	iron assimilation	0.939406791319632
33214	iron assimilation by chelation and transport	0.939406791319632
33218	amide binding	0.937946024570143
33293	monocarboxylic acid binding	0.629069617057927
33554	cellular response to stress	0.457262643192335
33692	cellular polysaccharide biosynthetic process	0.432047872368776
33865	nucleoside bisphosphate metabolic process	0.750568831998725
33875	ribonucleoside bisphosphate metabolic process	0.757627165278528
34032	purine nucleoside bisphosphate metabolic process	0.757627165278528
34061	DNA polymerase activity	0.655360991500137
34062	RNA polymerase activity	0.646456497255665
34220	ion transmembrane transport	0.681479040370051
34357	photosynthetic membrane	0.249551142314986
34470	ncRNA processing	0.52385971775587
34613	cellular protein localization	0.386703807418477
34622	cellular macromolecular complex assembly	0.559823746367739
34637	cellular carbohydrate biosynthetic process	0.432047872368776
34641	cellular nitrogen compound metabolic process	0.190483114839268
34645	cellular macromolecule biosynthetic process	0.246938079420361
34654	nucleobase-containing compound biosynthetic process	0.436709559326624
34655	nucleobase-containing compound catabolic process	0.430112300655799
34660	ncRNA metabolic process	0.559823746367739
35335	peptidyl-tyrosine dephosphorylation	0.637817430254396
35383	thioester metabolic process	0.673262185130783
35435	phosphate ion transmembrane transport	0.810678985880965
35556	intracellular signal transduction	0.303308264267669
35639	purine ribonucleoside triphosphate binding	0.296053675999843
36094	small molecule binding	0.260122457386695
36211	protein modification process	0.461032981584384
36361	racemase activity	acting on amino acids and derivatives
38023	signaling receptor activity	0.281994771019455
40011	locomotion	0.493520635440475
40029	regulation of gene expression	epigenetic	0.770328215100853
42157	lipoprotein metabolic process	0.793698604984993
42158	lipoprotein biosynthetic process	0.793698604984993
42168	heme metabolic process	0.656289547530114
42180	cellular ketone metabolic process	0.23689979263015
42181	ketone biosynthetic process	0.811950345172122
42221	response to chemical stimulus	0.413603190676448
42254	ribosome biogenesis	0.538600297375075
42278	purine nucleoside metabolic process	0.70484943025419
42330	taxis	0.493520635440475
42364	water-soluble vitamin biosynthetic process	0.509236078629877
42375	quinone cofactor metabolic process	0.729788729336079
42398	cellular modified amino acid biosynthetic process	0.636832299812086
42401	cellular biogenic amine biosynthetic process	0.564026820085847
42430	indole-containing compound metabolic process	0.692632355646431
42440	pigment metabolic process	0.613715905390822
42451	purine nucleoside biosynthetic process	0.859177389831656
42454	ribonucleoside catabolic process	0.458857968835499
42455	ribonucleoside biosynthetic process	0.859177389831656
42493	response to drug	0.47305888201238
42546	cell wall biogenesis	0.527151080792585
42558	pteridine-containing compound metabolic process	0.587397209969986
42559	pteridine-containing compound biosynthetic process	0.587397209969986
42578	phosphoric ester hydrolase activity	0.405524706367047
42592	homeostatic process	0.348732507727987
42597	periplasmic space	0.428460153051757
42602	riboflavin reductase (NADPH) activity	1
42623	ATPase activity	coupled	0.584396494958878
42625	ATPase activity	coupled to transmembrane movement of ions	0.584396494958878
42626	ATPase activity	coupled to transmembrane movement of substances	0.584396494958878
42651	thylakoid membrane	0.256353863342352
42723	thiamine-containing compound metabolic process	0.661719657267923
42724	thiamine-containing compound biosynthetic process	0.661719657267923
42726	flavin-containing compound metabolic process	0.818220373958896
42727	flavin-containing compound biosynthetic process	0.903962036443245
42773	ATP synthesis coupled electron transport	0.659786714735811
42822	pyridoxal phosphate metabolic process	0.903962036443245
42823	pyridoxal phosphate biosynthetic process	0.903962036443245
42886	amide transport	0.829893357367906
42927	siderophore transporter activity	0.792436371074827
42995	cell projection	0.471099524457513
43038	amino acid activation	0.559823746367739
43039	tRNA aminoacylation	0.559823746367739
43043	peptide biosynthetic process	0.681479040370051
43064	flagellum organization	0.547983125081283
43094	cellular metabolic compound salvage	0.635085410355236
43167	ion binding	0.220713716338421
43168	anion binding	0.735302860960889
43169	cation binding	0.221093272385684
43170	macromolecule metabolic process	0.155946532862848
43190	ATP-binding cassette (ABC) transporter complex	0.833816713826808
43225	anion transmembrane-transporting ATPase activity	0.8408191102543
43226	organelle	0.196138458194761
43227	membrane-bounded organelle	0.206428555184089
43228	non-membrane-bounded organelle	0.215978170296086
43229	intracellular organelle	0.196138458194761
43231	intracellular membrane-bounded organelle	0.0952003454501723
43232	intracellular non-membrane-bounded organelle	0.215978170296086
43234	protein complex	0.225268062881576
43412	macromolecule modification	0.386328470624241
43414	macromolecule methylation	0.770328215100853
43436	oxoacid metabolic process	0.23689979263015
43492	ATPase activity	coupled to movement of substances	0.584396494958878
43545	molybdopterin cofactor metabolic process	0.661719657267923
43565	sequence-specific DNA binding	0.383143479475962
43566	structure-specific DNA binding	0.471254519502723
43603	cellular amide metabolic process	0.62950560493251
43604	amide biosynthetic process	0.692632355646431
43623	cellular protein complex assembly	0.559823746367739
43648	dicarboxylic acid metabolic process	0.577532169494968
43650	dicarboxylic acid biosynthetic process	0.718354779663312
43682	copper-transporting ATPase activity	0.897360525167042
43933	macromolecular complex subunit organization	0.559823746367739
44036	cell wall macromolecule metabolic process	0.527151080792585
44038	cell wall macromolecule biosynthetic process	0.527151080792585
44042	glucan metabolic process	0.859177389831656
44085	cellular component biogenesis	0.399833820033363
44106	cellular amine metabolic process	0.555754126345987
44237	cellular metabolic process	0.0472115749962334
44238	primary metabolic process	0.0592014431685443
44248	cellular catabolic process	0.351878966486789
44249	cellular biosynthetic process	0.149221240316341
44255	cellular lipid metabolic process	0.410987135309744
44260	cellular macromolecule metabolic process	0.161371133442598
44262	cellular carbohydrate metabolic process	0.398652408317615
44264	cellular polysaccharide metabolic process	0.432047872368776
44265	cellular macromolecule catabolic process	0.527151080792585
44267	cellular protein metabolic process	0.266757486997373
44270	cellular nitrogen compound catabolic process	0.64460330107679
44271	cellular nitrogen compound biosynthetic process	0.345508350463081
44272	sulfur compound biosynthetic process	0.496009689643742
44275	cellular carbohydrate catabolic process	0.636440747917792
44281	small molecule metabolic process	0.181099736795804
44282	small molecule catabolic process	0.427549787556648
44283	small molecule biosynthetic process	0.295886949158281
44391	ribosomal subunit	0.526994233000873
44422	organelle part	0.206428555184089
44424	intracellular part	0.0715475552245632
44425	membrane part	0.82328678236873
44436	thylakoid part	0.239245037539817
44444	cytoplasmic part	0.12641737414987
44445	cytosolic part	0.510936367474901
44446	intracellular organelle part	0.206428555184089
44459	plasma membrane part	0.263126129789387
44461	bacterial-type flagellum part	Inf
44462	external encapsulating structure part	0.486886529326237
44463	cell projection part	0.380243395186984
44464	cell part	0.000530407573759603
44550	secondary metabolite biosynthetic process	0.798713717725313
44699	single-organism process
44700	single organism signaling
44710	single-organism metabolic process
44711	single-organism biosynthetic process
44712	single-organism catabolic process
44718	siderophore transmembrane transport
44723	single-organism carbohydrate metabolic process
44724	single-organism carbohydrate catabolic process
44728	DNA methylation or demethylation
44763	single-organism cellular process
44764	multi-organism cellular process
44765	single-organism transport
44767	single-organism developmental process
45184	establishment of protein localization	0.361928891327087
45226	extracellular polysaccharide biosynthetic process	0.767791324206377
45259	proton-transporting ATP synthase complex	0.662618765440713
45261	proton-transporting ATP synthase complex	catalytic core F(1)	0.833816713826808
45263	proton-transporting ATP synthase complex	coupling factor F(o)	0.777598431499023
45333	cellular respiration	0.313380645226771
45426	quinone cofactor biosynthetic process	0.752327511086869
45454	cell redox homeostasis	0.648113731326802
45892	negative regulation of transcription	DNA-dependent	0.399255592749768
45934	negative regulation of nucleobase-containing compound metabolic process	0.386939540204046
45935	positive regulation of nucleobase-containing compound metabolic process	0.358851105050591
46034	ATP metabolic process	0.681479040370051
46039	GTP metabolic process	0.460120989055355
46116	queuosine metabolic process	0.859306926405681
46128	purine ribonucleoside metabolic process	0.70484943025419
46129	purine ribonucleoside biosynthetic process	0.859177389831656
46130	purine ribonucleoside catabolic process	0.461218294530198
46148	pigment biosynthetic process	0.635085410355236
46356	acetyl-CoA catabolic process	0.616000255523388
46364	monosaccharide biosynthetic process	0.67121898490208
46365	monosaccharide catabolic process	0.568372397724992
46379	extracellular polysaccharide metabolic process	0.767791324206377
46390	ribose phosphate biosynthetic process	0.829893357367906
46394	carboxylic acid biosynthetic process	0.309216586046712
46395	carboxylic acid catabolic process	0.427549787556648
46434	organophosphate catabolic process	0.432464483504638
46451	diaminopimelate metabolic process	0.62950560493251
46459	short-chain fatty acid metabolic process	0.798713717725313
46467	membrane lipid biosynthetic process	0.692632355646431
46483	heterocycle metabolic process	0.331537729168271
46486	glycerolipid metabolic process	0.480037522411326
46488	phosphatidylinositol metabolic process	0.569907460777226
46493	lipid A metabolic process	0.692632355646431
46496	nicotinamide nucleotide metabolic process	0.57287048253712
46677	response to antibiotic	0.682011233038468
46700	heterocycle catabolic process	0.750568831998725
46834	lipid phosphorylation	0.70870694000717
46854	phosphatidylinositol phosphorylation	0.711886109329736
46872	metal ion binding	0.222173359284514
46873	metal ion transmembrane transporter activity	0.656259546270209
46903	secretion	0.385767182154688
46906	tetrapyrrole binding	0.539664050885132
46907	intracellular transport	0.362165634929264
46912	transferase activity	transferring acyl groups	acyl groups converted into alkyl on transfer	0.83260222660398
46914	transition metal ion binding	0.274252820653433
46915	transition metal ion transmembrane transporter activity	0.662644663598253
46933	proton-transporting ATP synthase activity	rotational mechanism	0.746996412356365
46942	carboxylic acid transport	0.510276656551409
46943	carboxylic acid transmembrane transporter activity	0.765360636988622
46983	protein dimerization activity	0.361111899302648
47661	amino-acid racemase activity	0.897360525167042
48037	cofactor binding	0.460794593308651
48038	quinone binding	0.746996412356365
48518	positive regulation of biological process	0.190689718539042
48519	negative regulation of biological process	0.226548032815559
48522	positive regulation of cellular process	0.215938249654096
48523	negative regulation of cellular process	0.24185779302084
48856	anatomical structure development	0.175068925223474
48869	cellular developmental process	0.247132195412697
48870	cell motility	0.373138701002655
48878	chemical homeostasis	0.384380795924898
50136	NADH dehydrogenase (quinone) activity	0.655360991500137
50660	flavin adenine dinucleotide binding	0.600446154644898
50661	NADP binding	0.642303525718089
50662	coenzyme binding	0.491130520614662
50789	regulation of biological process	0.479523222994189
50790	regulation of catalytic activity	0.329510931016434
50793	regulation of developmental process	0.320414868484859
50794	regulation of cellular process	0.493520635440475
50801	ion homeostasis	0.409325716408355
50896	response to stimulus	0.26262221664703
51082	unfolded protein binding	0.545964852099824
51119	sugar transmembrane transporter activity	0.692081575501126
51128	regulation of cellular component organization	0.350270685624423
51171	regulation of nitrogen compound metabolic process	0.512053384648305
51172	negative regulation of nitrogen compound metabolic process	0.385844852103533
51173	positive regulation of nitrogen compound metabolic process	0.356431283065758
51179	localization	0.498548035239184
51181	cofactor transport	0.718613852811362
51186	cofactor metabolic process	0.403444826815374
51187	cofactor catabolic process	0.616000255523388
51188	cofactor biosynthetic process	0.468923611662037
51189	prosthetic group metabolic process	0.661719657267923
51213	dioxygenase activity	0.52941526760364
51234	establishment of localization	0.498548035239184
51252	regulation of RNA metabolic process	0.512053384648305
51253	negative regulation of RNA metabolic process	0.395792180570083
51254	positive regulation of RNA metabolic process	0.369390252568653
51276	chromosome organization	0.381894822097631
51287	NAD binding	0.638327330914794
51301	cell division	0.457436514399748
51536	iron-sulfur cluster binding	0.615935540795003
51537	2 iron	2 sulfur cluster binding	0.724911441810175
51539	4 iron	4 sulfur cluster binding	0.685405416303848
51540	metal cluster binding	0.615935540795003
51641	cellular localization	0.302346301089543
51649	establishment of localization in cell	0.315344730618973
51674	localization of cell	0.373071534252002
51704	multi-organism process	0.359538533403046
51716	cellular response to stimulus	0.403444826815374
51790	short-chain fatty acid biosynthetic process	Inf
51920	peroxiredoxin activity	0.784877588626261
52646	alditol phosphate metabolic process	Inf
52689	carboxylic ester hydrolase activity	0.511275955342678
52803	imidazole-containing compound metabolic process	0.939406791319632
55065	metal ion homeostasis	0.468307496571794
55072	iron ion homeostasis	0.600090103881115
55080	cation homeostasis	0.448402582147441
55082	cellular chemical homeostasis	0.415320606825364
55085	transmembrane transport	0.681479040370051
55086	nucleobase-containing small molecule metabolic process	0.34945273133098
55114	oxidation-reduction process	0.275002165817709
60089	molecular transducer activity	0.26824544697465
60255	regulation of macromolecule metabolic process	0.479523222994189
61024	membrane organization	0.459397030286796
65003	macromolecular complex assembly	0.559823746367739
65007	biological regulation	0.479523222994189
65008	regulation of biological quality	0.263500569846291
65009	regulation of molecular function	0.303884478985978
70001	aspartic-type peptidase activity	0.695607521354944
70008	serine-type exopeptidase activity	0.805725104310814
70011	peptidase activity	acting on L-amino acid peptides	0.37317333778101
70035	purine NTP-dependent helicase activity	0.553503332745801
70271	protein complex biogenesis	0.559823746367739
70469	respiratory chain	0.563197394166323
70566	adenylyltransferase activity	0.699271774378645
70567	cytidylyltransferase activity	0.818200471784912
70569	uridylyltransferase activity	0.818200471784912
70589	cellular component macromolecule biosynthetic process	0.527151080792585
70727	cellular macromolecule localization	0.386312326595496
70838	divalent metal ion transport	0.474295925001055
70887	cellular response to chemical stimulus	0.540656430201707
71103	DNA conformation change	0.519093641141492
71496	cellular response to external stimulus	0.592629865639248
71554	cell wall organization or biogenesis	0.527151080792585
71702	organic substance transport	0.681479040370051
71704	organic substance metabolic process	0.390674048263387
71705	nitrogen compound transport	0.793698604984993
71806	protein transmembrane transport	0.843368827762877
71822	protein complex subunit organization	0.559823746367739
71840	cellular component organization or biogenesis	0.399833820033363
71941	nitrogen cycle metabolic process	0.733855393811151
71944	cell periphery	0.157162346220262
72329	monocarboxylic acid catabolic process	0.681479040370051
72330	monocarboxylic acid biosynthetic process	0.845615362548472
72348	sulfur compound transport	0.818220373958896
72509	divalent inorganic cation transmembrane transporter activity	0.525844394374013
72511	divalent inorganic cation transport	0.472393171054916
72521	purine-containing compound metabolic process	0.514934006184826
72522	purine-containing compound biosynthetic process	0.537144367665266
72523	purine-containing compound catabolic process	0.436809105357532
72524	pyridine-containing compound metabolic process	0.57287048253712
72525	pyridine-containing compound biosynthetic process	0.636832299812086
72527	pyrimidine-containing compound metabolic process	0.681479040370051
72528	pyrimidine-containing compound biosynthetic process	0.681479040370051
72593	reactive oxygen species metabolic process	0.556888957035349
80090	regulation of primary metabolic process	0.493520635440475
90304	nucleic acid metabolic process	0.272780580508104
90305	nucleic acid phosphodiester bond hydrolysis	0.618033697650419
90407	organophosphate biosynthetic process	0.441547200002934
90484	drug transporter activity
97159	organic cyclic compound binding	0.268023355405262
1901068	guanosine-containing compound metabolic process	0.457612937308619
1901069	guanosine-containing compound catabolic process	0.462329549176774
1901135	carbohydrate derivative metabolic process	0.390674048263387
1901136	carbohydrate derivative catabolic process	0.432199982480834
1901137	carbohydrate derivative biosynthetic process	0.481752535945923
1901265	nucleoside phosphate binding	0.268060334022881
1901269	lipooligosaccharide metabolic process	0.692632355646431
1901271	lipooligosaccharide biosynthetic process	0.692632355646431
1901292	nucleoside phosphate catabolic process	0.434745653417102
1901293	nucleoside phosphate biosynthetic process	0.441547200002934
1901360	organic cyclic compound metabolic process
1901361	organic cyclic compound catabolic process
1901362	organic cyclic compound biosynthetic process
1901363	heterocyclic compound binding
1901476	carbohydrate transporter activity
1901564	organonitrogen compound metabolic process
1901565	organonitrogen compound catabolic process
1901566	organonitrogen compound biosynthetic process
1901575	organic substance catabolic process
1901576	organic substance biosynthetic process
1901605	alpha-amino acid metabolic process
1901606	alpha-amino acid catabolic process
1901607	alpha-amino acid biosynthetic process
1901615	organic hydroxy compound metabolic process
1901657	glycosyl compound metabolic process
1901658	glycosyl compound catabolic process
1901659	glycosyl compound biosynthetic process
1901661	quinone metabolic process
1901663	quinone biosynthetic process
1901677	phosphate transmembrane transporter activity
1901678	iron coordination entity transport
1901681	sulfur compound binding
1901682	sulfur compound transmembrane transporter activity
1901700	response to oxygen-containing compound
2000112	regulation of cellular macromolecule biosynthetic process	0.493520635440475
2000113	negative regulation of cellular macromolecule biosynthetic process	0.389413409694313
2001141	regulation of RNA biosynthetic process	0.512053384648305
