# Supplementary material for: Phylogenetic Profiling: How Much Input Data Is Enough?
Source: PLoS One. 2015 Feb 13;10(2):e0114701. doi: 10.1371/journal.pone.0114701 (PMC4332489; doi:10.1371/journal.pone.0114701)
Supplement: S4 Data — (ZIP) [file pone.0114701.s004.zip › BAE3a-used-orgs.txt]

Bacillus subtilis (strain 168)
Saccharomyces cerevisiae (strain ATCC 204508 / S288c)
Arabidopsis thaliana
Schizosaccharomyces pombe (strain 972 / ATCC 24843)
Caenorhabditis elegans
Methanocaldococcus jannaschii (strain ATCC 43067 / DSM 2661 / JAL-1 / JCM 10045 / NBRC 100440)
Pyrobaculum aerophilum (strain ATCC 51768 / IM2 / DSM 7523 / JCM 9630 / NBRC 100827)
Sulfolobus solfataricus (strain ATCC 35092 / DSM 1617 / JCM 11322 / P2)
Plasmodium falciparum (isolate 3D7)
Synechocystis sp. (strain PCC 6803 / Kazusa)
Aeropyrum pernix (strain ATCC 700893 / DSM 11879 / JCM 9820 / NBRC 100138 / K1)
Archaeoglobus fulgidus (strain ATCC 49558 / VC-16 / DSM 4304 / JCM 9628 / NBRC 100126)
Mycoplasma genitalium (strain ATCC 33530 / G-37 / NCTC 10195)
Mycoplasma pneumoniae (strain ATCC 29342 / M129)
Haemophilus influenzae (strain ATCC 51907 / DSM 11121 / KW20 / Rd)
Drosophila melanogaster
Halobacterium salinarum (strain ATCC 700922 / JCM 11081 / NRC-1)
Pyrococcus horikoshii (strain ATCC 700860 / DSM 12428 / JCM 9974 / NBRC 100139 / OT-3)
Thermoplasma volcanium (strain ATCC 51530 / DSM 4299 / JCM 9571 / NBRC 15438 / GSS1)
Aquifex aeolicus (strain VF5)
Thermoplasma acidophilum (strain ATCC 25905 / DSM 1728 / JCM 9062 / NBRC 15155 / AMRC-C165)
Pyrococcus abyssi (strain GE5 / Orsay)
Neisseria meningitidis serogroup B (strain MC58)
Pasteurella multocida (strain Pm70)
Pseudomonas aeruginosa (strain ATCC 15692 / PAO1 / 1C / PRS 101 / LMG 12228)
Thermotoga maritima (strain ATCC 43589 / MSB8 / DSM 3109 / JCM 10099)
Deinococcus radiodurans (strain ATCC 13939 / DSM 20539 / JCM 16871 / LMG 4051 / NBRC 15346 / NCIMB 9279 / R1 / VKM B-1422)
Mycobacterium leprae (strain TN)
Borrelia burgdorferi (strain ATCC 35210 / B31 / CIP 102532 / DSM 4680)
Mus musculus
Chlamydophila caviae (strain GPIC)
Treponema pallidum (strain Nichols)
Helicobacter pylori (strain ATCC 700392 / 26695)
Mycoplasma pulmonis (strain UAB CTIP)
Rhizobium loti (strain MAFF303099)
Bacillus halodurans (strain ATCC BAA-125 / DSM 18197 / FERM 7344 / JCM 9153 / C-125)
Ureaplasma urealyticum serovar 10 (strain ATCC 33699 / Western)
Rickettsia prowazekii (strain Madrid E)
Staphylococcus aureus (strain Mu50 / ATCC 700699)
Xylella fastidiosa (strain 9a5c)
Campylobacter jejuni (strain RM1221)
Lactococcus lactis subsp. lactis (strain IL1403)
Helicobacter pylori (strain J99)
Neisseria meningitidis serogroup A / serotype 4A (strain Z2491)
Staphylococcus aureus (strain N315)
Streptococcus pyogenes serotype M1
Dictyostelium discoideum
Chlamydophila felis (strain Fe/C-56)
Mycobacterium tuberculosis (strain F11)
Mycobacterium tuberculosis (strain ATCC 25177 / H37Ra)
Escherichia coli O139:H28 (strain E24377A / ETEC)
Escherichia coli (strain K12 / DH10B)
Vibrio cholerae serotype O1 (strain ATCC 39541 / Ogawa 395 / O395)
Escherichia coli O157:H7 (strain EC4115 / EHEC)
Buchnera aphidicola subsp. Acyrthosiphon pisum (strain 5A)
Caulobacter crescentus (strain NA1000 / CB15N)
Chlamydophila pneumoniae (strain LPCoLN)
Methanobacterium sp. (strain AL-21)
